# Supplementary material for: Electrocatalytic hydrogenation of quinolines with water over a fluorine-modified cobalt catalyst
Source: Nat Commun. 2022 Sep 8;13:5297. doi: 10.1038/s41467-022-32933-6 (PMC9458668; doi:10.1038/s41467-022-32933-6)
Supplement: Supplementary file 3 — Source Date [file 41467_2022_32933_MOESM3_ESM.xlsx]

## Sheet: Fig. 1
Fig 1a			Fig 1d																								Fig 1e												Fig 1f							insert in Fig 1f
	adsorption energy / eV		Co(OH)F											Co-F													Co(OH)F						Co-F						Co(OH)F		Co foil		Co-F			Co(OH)F		Co foil
Co	-1.94		Binding energy / eV	Intensity										Binding energy / eV	Intensity												Binding energy / eV	Intensity					Binding energy / eV	Intensity					Energy	Normalized absorption / a.u.	Energy	Normalized absorption / a.u.	Energy	Normalized absorption / a.u.		Energy	Normalized absorption / a.u.	Energy	Normalized absorption / a.u.
Co-F	-2.09		810.49	9261.62	9488.99	9261.62	9267.61	9276.08	9278.43	9268.62	9276.46	9429.88		810.4	17488	17756.4	17488	17489.3	17513.1	17509.5	17490.1	17526.8	17645.6	17493.4	17504.6		688	10092.6	9564.88	9451.31	9564.88		688	9029.27	9126.23	9029.27	9126.23		7600.5	9.05773e-05	7623.41	-0.000492587	7600.5	5.56531e-05		7704.82	0.01285	7704.82	0.02127
			810.44	9264.05	9491.34	9261.62	9267.64	9276.13	9278.5	9268.67	9276.58	9431.92		810.35	17444.9	17759	17488	17489.3	17513.2	17509.5	17490.1	17527	17647.5	17493.4	17504.7		687.95	9859.44	9566.26	9449.91	9566.26		687.95	9264.13	9128.48	9029.27	9128.48		7604.47	-0.000180121	7628.51	-0.000502433	7604.4	-0.000256216		7705.38	0.01414	7705.31	0.02559
			810.39	9743.76	9493.74	9261.61	9267.65	9276.18	9278.57	9268.72	9276.69	9434		810.3	17630	17761.6	17488.1	17489.5	17513.4	17509.8	17490.3	17527.5	17649.6	17493.6	17505		687.9	9648.02	9568.25	9449.02	9568.25		687.9	9699.19	9130.1	9028.56	9130.1		7608.51	-0.000234771	7633.61	-0.000605341	7608.65	-0.000135842		7705.8	0.01554	7705.8	0.03107
Fig 1b			810.34	9823.48	9495.12	9260.56	9266.62	9275.18	9277.59	9267.71	9275.76	9435.07		810.25	17441.9	17763.8	17487.7	17489	17513.1	17509.4	17489.9	17527.3	17651.2	17493.2	17504.7		687.85	9761.93	9570.81	9448.59	9570.81		687.85	9486.67	9130.49	9026.53	9130.49		7612.49	-0.00039229	7638.44	-0.000816679	7612.55	-0.00071888		7706.37	0.01768	7706.3	0.03896
	adsorption energy / eV		810.29	9611.23	9496.38	9259.33	9265.41	9274	9276.43	9266.54	9274.66	9436.01		810.2	17808.9	17766.6	17487.8	17489.2	17513.3	17509.7	17490	17527.8	17653.4	17493.3	17504.9		687.8	9586.55	9573.23	9447.91	9573.23		687.8	9240.6	9131.6	9025.15	9131.6		7616.33	-0.000477332	7643.28	-0.000783676	7616.4	-0.000266944		7706.79	0.02064	7706.79	0.0507
Co	-1.65		810.24	9796.4	9498.14	9258.57	9264.66	9273.29	9275.73	9265.82	9274.01	9437.45		810.15	17744.4	17768.4	17486.9	17488.3	17512.5	17508.8	17489.1	17527.2	17654.5	17492.4	17504.1		687.75	9563.67	9576.15	9447.61	9576.15		687.75	9381.73	9133.55	9024.5	9133.55		7620.32	-0.000601414	7648.41	-0.00079197	7620.32	6.24539e-05		7707.28	0.02486	7707.28	0.0678
Co-F	-1.85		810.19	9564.17	9499.53	9257.39	9263.51	9272.17	9274.63	9264.7	9272.96	9438.53		810.1	17342.9	17770.4	17486.2	17487.5	17511.8	17508.2	17488.4	17526.7	17655.9	17491.7	17503.5		687.7	9588.98	9579.24	9447.35	9579.24		687.7	9406.35	9135.17	9023.42	9135.17		7624.44	-0.000623868	7653.47	-0.000800512	7624.38	-0.00159		7707.7	0.03053	7707.7	0.09548
			810.14	9680.7	9501.49	9256.73	9262.86	9271.55	9274.03	9264.09	9272.42	9440.15		810.05	17427.4	17773.6	17486.6	17488	17512.3	17508.7	17488.8	17527.4	17658.4	17492.1	17504		687.65	9645.3	9582.4	9447.05	9582.4		687.65	9270.03	9136.82	9022.26	9136.82		7628.37	-0.000725579	7658.54	-0.000769622	7628.44	-0.00181		7708.27	0.03572	7708.27	0.12954
			810.09	9649.46	9503.23	9255.8	9261.96	9270.68	9273.18	9263.22	9271.62	9441.57		810	17379.1	17776.6	17486.8	17488.1	17512.6	17508.9	17489	17527.9	17660.8	17492.3	17504.3		687.6	9391.86	9585.58	9446.61	9585.58		687.6	9435.13	9138.99	9021.51	9138.99		7632.57	-0.000672293	7663.47	-0.000685876	7632.51	-0.00291		7708.76	0.03963	7708.76	0.16848
Fig 1c			810.04	9974.63	9505.09	9254.94	9261.12	9269.87	9272.4	9262.41	9270.89	9443.1		809.95	17667.7	17779.8	17487.1	17488.4	17513	17509.3	17489.3	17528.5	17663.3	17492.7	17504.7		687.55	9533.55	9589.45	9446.73	9589.45		687.55	9191.57	9140.77	9020.26	9140.77		7636.44	-0.000825604	7668.28	-0.000657525	7636.51	-0.00201		7709.32	0.04042	7709.32	0.20409
Reaction Coordinate	free energy / ev		809.99	9891.32	9506.29	9253.37	9259.57	9268.36	9270.9	9260.9	9269.45	9443.96		809.9	17955.4	17782.2	17486.5	17487.9	17512.5	17508.9	17488.8	17528.3	17665	17492.2	17504.3		687.5	9364.89	9593.17	9446.55	9593.17		687.5	9392.5	9143.42	9019.75	9143.42		7640.38	-0.000803491	7673.16	-0.000452032	7640.38	-0.00192		7709.74	0.0389	7709.82	0.23935
0	0	0	809.94	9893.82	9507.72	9251.98	9258.2	9267.02	9269.58	9259.56	9268.19	9445.06		809.85	18373.9	17783.8	17485.2	17486.6	17511.3	17507.7	17487.5	17527.3	17666	17490.8	17503.1		687.45	9581.94	9597.41	9446.72	9597.41		687.45	9260.74	9145.58	9018.62	9145.58		7644.32	-0.000802241	7678.46	1.37312e-05	7644.32	-0.0017		7710.31	0.03777	7710.31	0.27039
2	0	0	809.89	9453.41	9509.2	9250.58	9256.82	9265.67	9268.26	9258.22	9266.93	9446.19		809.8	18147.2	17784.2	17482.6	17484	17508.8	17505.2	17484.9	17525.1	17665.8	17488.3	17500.7		687.4	9277.68	9601.35	9446.43	9601.35		687.4	9125.78	9148.28	9017.89	9148.28		7648.41	-0.000809399	7683.49	0.000587991	7648.34	-0.00106		7710.8	0.03795	7710.8	0.29546
3	-0.38	-0.46	809.84	9160.76	9511.69	9250.14	9256.4	9265.29	9267.89	9257.83	9266.62	9448.34		809.75	18389.7	17785.4	17480.7	17482.1	17507	17503.4	17483	17523.5	17666.3	17486.4	17498.9		687.35	9668	9606.13	9446.8	9606.13		687.35	9020.03	9151.54	9017.56	9151.54		7652.36	-0.000785625	7688.39	0.00139	7652.36	-0.00211		7711.3	0.03945	7711.3	0.31658
5	-0.38	-0.46	809.79	9779.99	9514.88	9250.33	9256.62	9265.54	9268.16	9258.09	9266.96	9451.18		809.7	17429.6	17785.9	17478.1	17479.5	17504.5	17500.8	17480.4	17521.2	17666.1	17483.8	17496.4		687.3	9876.91	9610.25	9446.31	9610.25		687.3	9376.47	9155.27	9017.56	9155.27		7656.59	-0.000665938	7693.3	0.00284	7656.45	-0.00152		7711.79	0.04206	7711.79	0.33125
6	0	0	809.74	9685.29	9516.78	9249.18	9255.48	9264.44	9267.08	9256.99	9265.94	9452.73		809.65	17724.8	17789.2	17478.2	17479.6	17504.7	17501.1	17480.5	17521.7	17668.8	17483.9	17496.6		687.25	9532.13	9614.1	9445.38	9614.1		687.25	9406.4	9158.1	9016.47	9158.1		7660.41	-0.00066149	7698.42	0.00576	7660.62	-0.000862007		7712.21	0.04681	7712.28	0.34287
8	0	0	809.69	9765.96	9518.94	9248.23	9254.56	9263.54	9266.21	9256.1	9265.13	9454.53		809.6	17326.8	17791.8	17477.5	17478.9	17504.1	17500.5	17479.9	17521.3	17670.6	17483.2	17496		687.2	9678.88	9618.92	9445.19	9618.92		687.2	9226.89	9161.01	9015.3	9161.01		7664.38	-0.000505696	7698.63	0.00563	7664.38	-0.0014		7712.78	0.05342	7712.64	0.35104
			809.64	9340.11	9520.99	9247.09	9253.45	9262.47	9265.15	9255.03	9264.14	9456.22		809.55	18040.5	17795.5	17478	17479.4	17504.6	17501	17480.3	17522.1	17673.6	17483.7	17496.6		687.15	9781.99	9623.65	9444.68	9623.65		687.15	9189.54	9164.65	9014.66	9164.65		7668.42	-0.000350289	7699.12	0.00611	7668.28	-0.00020824		7713.2	0.06363	7713.13	0.35953
			809.59	9120.45	9524.02	9246.89	9253.27	9262.32	9265.03	9254.89	9264.08	9458.9		809.5	17791.1	17797.3	17476.3	17477.8	17503.1	17499.5	17478.7	17520.8	17674.7	17482.1	17495.1		687.1	9609.18	9628.39	9443.95	9628.39		687.1	9267.81	9168.62	9014.13	9168.62		7672.39	-0.000111632	7699.62	0.00668	7672.18	-0.00055826		7713.69	0.07735	7713.69	0.36929
			809.54	9786.05	9527.61	9247.17	9253.56	9262.65	9265.38	9255.22	9264.51	9462.12		809.45	17821.7	17799.8	17475.4	17476.8	17502.2	17498.7	17477.8	17520.3	17676.5	17481.2	17494.3		687.05	9591.14	9633.75	9443.59	9633.75		687.05	9246.47	9172.56	9013.36	9172.56		7676.51	0.000193194	7700.18	0.00727	7676.51	-0.000922456		7714.26	0.09735	7714.11	0.38317
			809.49	9695.02	9529.81	9245.99	9252.41	9261.53	9264.28	9254.11	9263.48	9463.96		809.4	18115.4	17802.3	17474.4	17475.8	17501.3	17497.8	17476.8	17519.6	17678.2	17480.2	17493.5		687	9517.83	9639.42	9443.27	9639.42		687	9081.5	9176.79	9012.66	9176.79		7680.49	0.000606876	7700.67	0.00806	7680.56	0.000202367		7714.68	0.12317	7714.68	0.40047
			809.44	9545.63	9532.28	9245.01	9251.45	9260.61	9263.38	9253.19	9262.65	9466.05		809.35	18092.3	17804	17472.6	17474	17499.6	17496	17475	17518.1	17679.2	17478.4	17491.8		686.95	9546.14	9645.54	9443.1	9645.54		686.95	9199.09	9181.77	9012.45	9181.77		7684.61	0.00115	7701.16	0.0088	7684.61	0.000307267		7715.1	0.15282	7715.1	0.41905
			809.39	9554.86	9535.15	9244.36	9250.82	9260.01	9262.81	9252.6	9262.15	9468.55		809.3	17786.6	17805.8	17470.8	17472.2	17497.9	17494.3	17473.2	17516.7	17680.3	17476.6	17490.1		686.9	9646.02	9651.9	9442.88	9651.9		686.9	9480.49	9186.66	9011.89	9186.66		7688.39	0.00183	7701.65	0.00966	7688.53	0.00122		7715.6	0.19102	7715.67	0.44036
			809.34	9928.98	9538.07	9243.68	9250.17	9259.4	9262.21	9251.99	9261.62	9471.09		809.25	17257.6	17808.6	17469.9	17471.3	17497.1	17493.5	17472.3	17516.2	17682.4	17475.7	17489.3		686.85	9692.01	9658.39	9442.44	9658.39		686.85	9434.07	9190.99	9010.47	9190.99		7689.44	0.00205	7702.22	0.01071	7689.51	0.00278		7716.16	0.23409	7716.09	0.46061
			809.29	9852.71	9540.26	9242.18	9248.69	9257.96	9260.79	9250.56	9260.28	9472.89		809.2	17552	17813	17470.5	17471.9	17497.8	17494.2	17473	17517.2	17686	17476.4	17490.1		686.8	9614.33	9665.12	9441.9	9665.12		686.8	9112.82	9195.74	9009.19	9195.74		7690.42	0.00244	7702.71	0.01209	7690.49	0.00277		7716.58	0.29074	7716.58	0.48258
			809.24	9737.55	9542.68	9240.85	9247.38	9256.68	9259.54	9249.29	9259.11	9474.93		809.15	17270.5	17816.6	17470.3	17471.7	17497.7	17494.1	17472.7	17517.3	17688.8	17476.2	17490		686.75	9845.22	9672.4	9441.52	9672.4		686.75	9148.3	9201.79	9008.88	9201.79		7691.41	0.00262	7703.2	0.01361	7691.48	0.00311		7717.15	0.35575	7717.08	0.50372
			809.19	9916.31	9545.44	9239.77	9246.32	9255.66	9258.54	9248.27	9258.19	9477.3		809.1	17798.4	17821.1	17470.8	17472.3	17498.3	17494.8	17473.3	17518.3	17692.6	17476.8	17490.7		686.7	9509.3	9679.58	9440.64	9679.58		686.7	9051.03	9208.07	9008.46	9208.07		7692.32	0.00277	7703.69	0.01571	7692.32	0.0021		7717.57	0.43917	7717.57	0.52706
			809.14	9940.08	9547.89	9238.29	9244.87	9254.24	9257.15	9246.86	9256.88	9479.35		809.05	17414	17824.2	17469.9	17471.3	17497.5	17493.9	17472.4	17517.7	17694.9	17475.8	17489.9		686.65	9352.57	9687.95	9440.5	9687.95		686.65	8914.07	9215	9008.33	9215		7693.3	0.00314	7704.26	0.01806	7693.3	0.00387		7718.07	0.52992	7718.07	0.55019
			809.09	9341.71	9550.38	9236.76	9243.36	9252.77	9255.7	9245.4	9255.51	9481.44		809	17516.1	17828.4	17470.1	17471.5	17497.8	17494.2	17472.6	17518.3	17698.3	17476	17490.2		686.6	9856.9	9697.14	9440.69	9697.14		686.6	9169.88	9222.75	9008.61	9222.75		7694.35	0.00359	7704.82	0.02127	7694.42	0.00299		7718.56	0.63805	7718.56	0.57638
			809.04	9607.76	9554.26	9236.53	9243.16	9252.6	9255.56	9245.24	9255.45	9484.92		808.95	17284.8	17832.4	17469.9	17471.4	17497.7	17494.2	17472.5	17518.5	17701.6	17475.9	17490.2		686.55	9876.51	9705.75	9439.78	9705.75		686.55	9207.74	9230.12	9008.13	9230.12		7695.4	0.00412	7705.31	0.02559	7695.4	0.00485		7719.13	0.74585	7719.06	0.60244
			808.99	9765.35	9557.65	9235.72	9242.37	9251.85	9254.83	9244.5	9254.81	9487.91		808.9	17270.8	17837.2	17470.5	17471.9	17498.3	17494.8	17473	17519.5	17705.5	17476.5	17490.9		686.5	9666.13	9714.88	9438.83	9714.88		686.5	9352.38	9237.82	9007.52	9237.82		7696.31	0.00451	7705.8	0.03107	7695.75	0.00546		7719.55	0.85873	7719.55	0.63142
			808.94	9404.86	9560.79	9234.57	9241.24	9250.76	9253.76	9243.42	9253.82	9490.64		808.85	18103.2	17842.1	17471	17472.5	17499	17495.5	17473.6	17520.5	17709.7	17477	17491.7		686.45	9908.34	9725.08	9438.34	9725.08		686.45	9571.14	9245.55	9006.48	9245.55		7697.37	0.00494	7706.3	0.03896	7696.18	0.00639		7720.11	0.96097	7720.04	0.66004
			808.89	9273.84	9564.82	9234.19	9240.89	9250.45	9253.47	9243.12	9253.62	9494.25		808.8	17495.7	17844.7	17469.2	17470.7	17497.3	17493.8	17471.8	17519	17711.5	17475.2	17490		686.4	9917.06	9735.43	9437.31	9735.43		686.4	9270.91	9253.1	9004.78	9253.1		7698.35	0.0056	7706.79	0.0507	7696.67	0.00627		7720.61	1.06283	7720.54	0.69219
			808.84	9195.01	9569.24	9234.11	9240.83	9250.42	9253.47	9243.1	9253.71	9498.25		808.75	17657.6	17849.2	17469.1	17470.6	17497.3	17493.8	17471.7	17519.4	17715.1	17475.2	17490		686.35	9904.92	9746.51	9436.27	9746.51		686.35	9274.59	9262.09	9003.98	9262.09		7698.7	0.00583	7707.28	0.0678	7697.23	0.00583
			808.79	9422.09	9573.94	9234.19	9240.94	9250.57	9253.64	9243.26	9253.98	9502.53		808.7	17876.6	17853.2	17468.6	17470.1	17496.9	17493.4	17471.2	17519.3	17718.3	17474.7	17489.7		686.3	9473.52	9758.41	9435.25	9758.41		686.3	9138.54	9271.6	9003.16	9271.6		7699.19	0.00612	7707.7	0.09548	7697.65	0.0071
			808.74	9620.97	9578.25	9233.78	9240.55	9250.22	9253.32	9242.93	9253.75	9506.42		808.65	17798.6	17856.8	17467.4	17468.9	17495.8	17492.3	17470	17518.5	17721	17473.5	17488.7		686.25	9355.32	9772.12	9435.17	9772.12		686.25	9124.72	9282.1	9002.75	9282.1		7699.69	0.00653	7708.27	0.12954	7698.14	0.007
			808.69	9800.32	9582.25	9232.94	9239.73	9249.44	9252.56	9242.16	9253.09	9509.98		808.6	18316.6	17860.7	17466.5	17468	17495	17491.5	17469.1	17518	17724.1	17472.6	17487.8		686.2	9612.16	9787.06	9435.34	9787.06		686.2	9407.52	9293.26	9002.38	9293.26		7700.18	0.00688	7708.76	0.16848	7698.63	0.00734
			808.64	9777.24	9585.96	9231.7	9238.52	9248.26	9251.41	9240.99	9252.03	9513.25		808.55	17931.7	17863.2	17464	17465.5	17492.6	17489.1	17466.7	17516	17725.7	17470.1	17485.6		686.15	9646.42	9802.5	9434.96	9802.5		686.15	9571.86	9304.21	9001.16	9304.21		7700.67	0.00731	7709.32	0.20409	7699.19	0.00741
			808.59	9511.4	9589.85	9230.51	9237.35	9247.14	9250.31	9239.88	9251.03	9516.7		808.5	17711.4	17866.9	17462.7	17464.2	17491.4	17487.9	17465.3	17515.1	17728.5	17468.8	17484.4		686.1	9683.31	9819.05	9434.5	9819.05		686.1	9271.55	9315.35	8999.43	9315.35		7701.23	0.00791	7709.82	0.23935	7699.69	0.00901
			808.54	9475.92	9594.44	9229.9	9236.76	9246.59	9249.78	9239.35	9250.61	9520.85		808.45	17676.6	17871.3	17462	17463.5	17490.8	17487.3	17464.6	17514.8	17732.1	17468.1	17483.8		686.05	9849.35	9836.76	9433.96	9836.76		686.05	9358.78	9328.1	8998.61	9328.1		7701.72	0.00846	7710.31	0.27039	7700.25	0.00924
			808.49	9269.63	9599.24	9229.36	9236.25	9246.11	9249.34	9238.89	9250.27	9525.19		808.4	17438.9	17876	17461.3	17462.8	17490.2	17486.8	17464	17514.7	17735.9	17467.5	17483.4		686	9622.01	9855.51	9433.05	9855.51		686	9423.42	9341.33	8997.52	9341.33		7702.22	0.00904	7710.8	0.29546	7700.74	0.0106
			808.44	9441.56	9604.61	9229.27	9236.19	9246.09	9249.34	9238.88	9250.38	9530.12		808.35	18211.9	17881.5	17461.4	17462.9	17490.4	17487	17464.1	17515.2	17740.5	17467.6	17483.6		685.95	9482.25	9876.28	9432.64	9876.28		685.95	9181.62	9355.14	8996.24	9355.14		7702.64	0.00966	7711.3	0.31658	7701.23	0.01127
			808.39	9632.07	9609.75	9228.81	9235.75	9245.69	9248.97	9238.5	9250.11	9534.8		808.3	18162.7	17884.9	17459.2	17460.8	17488.4	17484.9	17462	17513.5	17743	17465.5	17481.6		685.9	9525.12	9899.02	9432.53	9899.02		685.9	9239.8	9370.49	8995.68	9370.49		7703.27	0.01025	7711.79	0.33125	7701.72	0.01142
			808.34	9459.89	9614.62	9227.93	9234.9	9244.87	9248.18	9237.7	9249.43	9539.2		808.25	17958.3	17888.5	17457.2	17458.7	17486.5	17483	17460	17512	17745.7	17463.5	17479.8		685.85	9752.81	9923.51	9432.33	9923.51		685.85	9353.66	9386.53	8994.94	9386.53		7703.69	0.01096	7712.28	0.34287	7702.29	0.01229
			808.29	9463.33	9620.01	9227.43	9234.42	9244.43	9247.76	9237.28	9249.13	9544.12		808.2	18116	17892.9	17455.8	17457.3	17485.1	17481.7	17458.5	17511	17749.2	17462	17478.5		685.8	9863.15	9949.47	9431.64	9949.47		685.8	9375.43	9403.1	8993.86	9403.1		7704.26	0.01183	7712.64	0.35104	7702.64	0.01464
			808.24	9375.3	9625.55	9226.91	9233.93	9243.99	9247.34	9236.85	9248.83	9549.18		808.15	18289.5	17897	17453.9	17455.4	17483.3	17479.9	17456.7	17509.6	17752.3	17460.2	17476.8		685.75	9909.56	9977.35	9430.7	9977.35		685.75	9159.1	9420.51	8992.71	9420.51		7704.82	0.01285	7713.13	0.35953	7703.2	0.01522
			808.19	9539.1	9631.42	9226.59	9233.63	9243.73	9247.11	9236.61	9248.71	9554.57		808.1	18093.3	17900.7	17451.5	17453	17481	17477.6	17454.3	17507.7	17755.1	17457.8	17474.5		685.7	9883.79	10007.5	9429.66	10007.5		685.7	9505.8	9439.52	8992.2	9439.52		7705.38	0.01414	7713.69	0.36929	7703.76	0.01865
			808.14	9767.27	9637.1	9225.91	9232.97	9243.11	9246.52	9236.01	9248.25	9559.77		808.05	17621.4	17905.1	17449.6	17451.1	17479.3	17475.8	17452.4	17506.3	17758.5	17455.9	17472.8		685.65	9810.7	10040.2	9428.67	10040.2		685.65	9620.06	9458.46	8990.65	9458.46		7705.8	0.01554	7714.11	0.38317	7704.26	0.02055
			808.09	9702.09	9642.45	9224.73	9231.82	9242	9245.44	9234.92	9247.28	9564.62		808	17900.9	17911	17449.1	17450.7	17478.9	17475.5	17452	17506.3	17763.5	17455.5	17472.5		685.6	9538.78	10075.8	9427.84	10075.8		685.6	9507.14	9478.08	8988.75	9478.08		7706.37	0.01768	7714.68	0.40047	7704.82	0.02322
			808.04	9362.79	9648.11	9223.68	9230.8	9241.02	9244.49	9233.97	9246.46	9569.79		807.95	17914.3	17916.3	17447.8	17449.4	17477.7	17474.3	17450.7	17505.5	17767.8	17454.2	17471.4		685.55	9847.7	10114.9	9427.6	10114.9		685.55	9297.85	9499.05	8987.19	9499.05		7706.79	0.02064	7715.1	0.41905	7705.31	0.02731
			807.99	9525.81	9654.69	9223.38	9230.52	9240.79	9244.28	9233.75	9246.38	9575.86		807.9	18344	17921.8	17446.5	17448	17476.5	17473.1	17449.3	17504.7	17772.3	17452.9	17470.2		685.5	10083	10156.5	9426.68	10156.5		685.5	9705.35	9521.71	8986.25	9521.71		7707.28	0.02486	7715.67	0.44036	7705.8	0.03236
			807.94	9862.16	9661.09	9222.72	9229.89	9240.19	9243.72	9233.18	9245.95	9581.75		807.85	17612.9	17926.1	17443.9	17445.4	17474	17470.6	17446.8	17502.7	17775.6	17450.3	17467.8		685.45	9921.52	10201	9425.26	10201		685.45	9589.09	9544.21	8984.08	9544.21		7707.7	0.03053	7716.09	0.46061	7706.3	0.03965
			807.89	9960.36	9666.94	9221.33	9228.52	9238.87	9242.42	9231.88	9244.78	9587.09		807.8	18245.6	17932.8	17443.4	17445	17473.6	17470.2	17446.3	17502.7	17781.3	17449.8	17467.5		685.4	10068.3	10249.4	9424.18	10249.4		685.4	9399.52	9568.15	8982.25	9568.15		7708.27	0.03572	7716.58	0.48258	7706.79	0.05064
			807.84	9669.47	9672.76	9219.71	9226.94	9237.32	9240.91	9230.36	9243.4	9592.4		807.75	18083.8	17937.8	17441.1	17442.6	17471.4	17468	17444	17500.9	17785.3	17447.5	17465.4		685.35	10185.6	10301.4	9422.78	10301.4		685.35	9384.31	9593.8	8980.99	9593.8		7708.76	0.03963	7717.08	0.50372	7707.35	0.06513
			807.79	9730.08	9679.43	9218.73	9225.98	9236.41	9240.02	9229.48	9242.66	9598.54		807.7	17699.5	17943.5	17439.2	17440.8	17469.7	17466.3	17442.2	17499.6	17789.9	17445.7	17463.8		685.3	10481.5	10357	9421.12	10357		685.3	9390.42	9620.57	8979.77	9620.57		7709.32	0.04042	7717.57	0.52706	7707.77	0.08638
			807.74	9794.93	9686.15	9217.62	9224.89	9235.37	9239.01	9228.45	9241.78	9604.73		807.65	17832.8	17950.4	17438.5	17440	17469	17465.7	17441.5	17499.4	17795.8	17445	17463.2		685.25	10507.7	10416.2	9418.81	10416.2		685.25	9561.08	9648.44	8978.53	9648.44		7709.74	0.0389	7718.07	0.55019	7708.27	0.11358
			807.69	9684.89	9692.95	9216.36	9223.66	9234.18	9237.85	9227.29	9240.77	9610.99		807.6	18530.9	17957.3	17437.3	17438.9	17468	17464.7	17440.3	17498.9	17801.6	17443.9	17462.3		685.2	10547	10479.8	9416.44	10479.8		685.2	10084.7	9676.88	8976.77	9676.88		7710.31	0.03777	7718.56	0.57638	7708.83	0.14218
			807.64	9488.97	9700.19	9215.33	9222.67	9233.23	9236.92	9226.37	9240	9617.69		807.55	17794.8	17962.3	17434.2	17435.8	17465	17461.7	17437.2	17496.3	17805.6	17440.8	17459.3		685.15	10654.3	10547.9	9413.99	10547.9		685.15	9988.08	9704.82	8973.43	9704.82		7710.8	0.03795	7719.06	0.60244	7709.32	0.16919
			807.59	9655.17	9708.08	9214.74	9222.1	9232.7	9236.43	9225.87	9239.65	9625.03		807.5	18231.5	17969.7	17433.1	17434.7	17464.1	17460.7	17436.2	17495.8	17811.8	17439.7	17458.5		685.1	10022.4	10620.6	9411.29	10620.6		685.1	9637.62	9734.15	8970.37	9734.15		7711.3	0.03945	7719.55	0.63142	7709.82	0.19376
			807.54	9862.88	9715.85	9213.78	9221.16	9231.81	9235.57	9225.01	9238.94	9632.24		807.45	18192.3	17976	17430.8	17432.5	17461.9	17458.6	17433.9	17494.1	17817.1	17437.5	17456.4		685.05	10789.7	10699.4	9409.96	10699.4		685.05	9415.71	9765.49	8968.35	9765.49		7711.79	0.04206	7720.04	0.66004	7710.31	0.21456
			807.49	9746.99	9723.39	9212.36	9219.77	9230.46	9234.26	9223.7	9237.79	9639.22		807.4	18385.2	17982.7	17428.7	17430.3	17459.8	17456.5	17431.7	17492.5	17822.7	17435.3	17454.4		685	10707.8	10781.4	9406.96	10781.4		685	9510.2	9798.45	8967	9798.45		7712.21	0.04681	7720.54	0.69219	7710.8	0.23159
			807.44	9808.27	9731.42	9211.19	9218.64	9229.37	9233.19	9222.63	9236.89	9646.67		807.35	17893.9	17989.1	17425.9	17427.5	17457.2	17453.9	17429	17490.4	17828	17432.5	17451.9		684.95	10483.6	10868.6	9404.13	10868.6		684.95	9702.41	9832.01	8965.36	9832.01		7712.78	0.05342	7721.1	0.72327	7711.3	0.24576
			807.39	10098.5	9739.56	9209.89	9217.36	9228.14	9232	9221.44	9235.85	9654.24		807.3	18384.7	17997.2	17424.5	17426.2	17455.9	17452.7	17427.7	17489.6	17834.9	17431.2	17450.7		684.9	11024.4	10961.2	9401.78	10961.2		684.9	9816.3	9865.77	8963.14	9865.77		7713.2	0.06363	7721.67	0.75731	7711.72	0.25745
			807.34	9682.67	9747.32	9207.95	9215.45	9226.27	9230.16	9219.6	9234.18	9661.41		807.25	18311.4	18004.1	17421.8	17423.4	17453.3	17450	17424.9	17487.5	17840.7	17428.5	17448.2		684.85	10939.3	11057.5	9398.26	11057.5		684.85	9898.6	9899.91	8960.56	9899.91		7713.69	0.07735	7722.02	0.78865	7712.21	0.26849
			807.29	9382.26	9756.25	9206.92	9214.44	9225.31	9229.23	9218.68	9233.42	9669.76		807.2	17738.4	18011.5	17419.2	17420.8	17450.8	17447.6	17422.4	17485.6	17847	17425.9	17445.8		684.8	10981.9	11158.4	9394.9	11158.4		684.8	10135.9	9934.28	8957.73	9934.28		7714.26	0.09735	7722.59	0.81953	7712.7	0.2764
			807.24	9783.3	9766.1	9206.53	9214.09	9225	9228.95	9218.4	9233.32	9679		807.15	17497.8	18020.8	17418.3	17419.9	17450	17446.8	17421.5	17485.3	17855.1	17425	17445.1		684.75	11107.5	11263.3	9391.45	11263.3		684.75	10153	9968.31	8954.17	9968.31		7714.68	0.12317	7723.08	0.84878	7713.2	0.28711
			807.19	9752.62	9775.34	9205.28	9212.86	9223.82	9227.81	9217.26	9232.35	9687.64		807.1	17715.9	18031.2	17418.1	17419.7	17449.9	17446.7	17421.3	17485.7	17864.3	17424.8	17445.1		684.7	11373.3	11371.7	9387.72	11371.7		684.7	9895.66	10002.5	8950.55	10002.5		7715.1	0.15282	7723.58	0.87132	7713.69	0.2989
			807.14	9460.93	9784.93	9204.08	9211.69	9222.7	9226.72	9216.17	9231.44	9696.62		807.05	18336.4	18041.2	17417.2	17418.8	17449.2	17446	17420.4	17485.5	17873.1	17424	17444.5		684.65	11026.3	11482.4	9383.4	11482.4		684.65	9483.82	10037.3	8947.69	10037.3		7715.6	0.19102	7724.07	0.89016	7714.11	0.31418
			807.09	9858.82	9795.44	9203.52	9211.16	9222.21	9226.27	9215.73	9231.18	9706.51		807	18176.1	18049.8	17414.5	17416.2	17446.7	17443.5	17417.8	17483.5	17880.5	17421.4	17442.1		684.6	11408.8	11595.9	9379.83	11595.9		684.6	10018.3	10073.2	8946.08	10073.2		7716.16	0.23409	7724.57	0.90295	7714.68	0.33572
			807.04	9871.84	9805.39	9202.09	9209.76	9220.86	9224.95	9214.42	9230.05	9715.83		806.95	18019.9	18059.2	17412.4	17414	17444.6	17441.4	17415.7	17482	17888.6	17419.2	17440.1		684.55	11817.1	11709.4	9375.42	11709.4		684.55	10159.1	10106.8	8942.84	10106.8		7716.58	0.29074	7725.13	0.91198	7715.1	0.36002
			806.99	9855.57	9815.6	9200.63	9208.33	9219.48	9223.6	9213.07	9228.89	9725.4		806.9	18145.5	18069.4	17410.6	17412.3	17443	17439.8	17413.9	17481	17897.6	17417.5	17438.6		684.5	11603.7	11821.3	9370.11	11821.3		684.5	10176.9	10139.1	8939.17	10139.1		7717.15	0.35575	7725.63	0.91714	7715.67	0.389
			806.94	9969.45	9826.15	9199.2	9206.93	9218.12	9222.28	9211.76	9227.77	9735.31		806.85	18008.1	18079.5	17408.5	17410.2	17441	17437.8	17411.8	17479.5	17906.5	17415.4	17436.7		684.45	11696.1	11931.4	9365.25	11931.4		684.45	10198	10170.1	8935.43	10170.1		7717.57	0.43917	7726.05	0.91998	7716.16	0.41696
			806.89	9896.17	9836.77	9197.52	9205.28	9216.52	9220.71	9210.2	9226.4	9745.27		806.8	18274.3	18090.5	17406.8	17408.4	17439.4	17436.2	17410.1	17478.5	17916.1	17413.7	17435.2		684.4	12036.6	12036.9	9360.18	12036.9		684.4	10230	10199.5	8931.62	10199.5		7718.07	0.52992	7726.62	0.92067	7716.58	0.45233
			806.84	10143.3	9847.86	9196	9203.78	9215.07	9219.3	9208.8	9225.2	9755.71		806.75	18276.9	18101	17404.3	17405.9	17437	17433.9	17407.7	17476.8	17925.4	17411.2	17433		684.35	12059.9	12135.2	9354.36	12135.2		684.35	10437.2	10226.8	8927.7	10226.8		7718.56	0.63805	7727.19	0.92042	7717.08	0.48924
			806.79	9959.32	9858.76	9193.93	9201.75	9213.08	9217.34	9206.86	9223.45	9765.94		806.7	18218.7	18111.9	17401.7	17403.4	17434.6	17431.5	17405.2	17475	17935	17408.7	17430.7		684.3	12169.7	12224.5	9348.48	12224.5		684.3	10213.6	10251.1	8923.14	10251.1		7719.13	0.74585	7727.68	0.9197	7717.57	0.53014
			806.74	9785.51	9870.39	9192.26	9200.11	9211.49	9215.79	9205.32	9222.11	9776.88		806.65	18472.8	18123.4	17399.4	17401.1	17432.4	17429.3	17402.8	17473.4	17945.1	17406.4	17428.6		684.25	12238.2	12302.1	9342.35	12302.1		684.25	10212.6	10273.2	8919.24	10273.2		7719.55	0.85873	7728.1	0.91906	7718.07	0.56883
			806.69	9601.25	9882.72	9190.97	9198.85	9210.27	9214.61	9204.15	9221.16	9788.53		806.6	17870.6	18134.6	17396.3	17398	17429.4	17426.3	17399.8	17471	17955	17403.3	17425.8		684.2	12272.4	12365.7	9336.05	12365.7		684.2	10319.5	10292.3	8915.34	10292.3		7720.11	0.96097	7728.67	0.9196	7718.56	0.60899
			806.64	9735.12	9895.81	9190.07	9197.98	9209.46	9213.83	9203.39	9220.6	9800.93		806.55	17700.7	18147.9	17394.9	17396.6	17428.2	17425.1	17398.4	17470.4	17967	17402	17424.7		684.15	12163.5	12413.3	9329.66	12413.3		684.15	10523.9	10307.6	8911.1	10307.6		7720.61	1.06283	7729.17	0.92167	7719.06	0.6439
			806.59	10088.8	9908.97	9188.89	9196.82	9208.35	9212.76	9202.33	9219.76	9813.38		806.5	18094.9	18162.2	17394	17395.8	17427.5	17424.4	17397.6	17470.3	17979.9	17401.1	17424.1		684.1	12657.4	12443.4	9323.5	12443.4		684.1	10683.2	10318.5	8906.23	10318.5		7721.03	1.15331	7729.73	0.92633	7719.55	0.6856
			806.54	10152.8	9921.74	9186.92	9194.89	9206.47	9210.91	9200.5	9218.15	9825.43		806.45	17977	18175.8	17392	17393.7	17425.6	17422.5	17395.6	17469.1	17992.1	17399.1	17422.3		684.05	12466.9	12453.3	9316.25	12453.3		684.05	10825.6	10324.8	8900.86	10324.8		7721.67	1.24144	7730.23	0.93293	7720.04	0.7292
			806.49	9949.45	9934.71	9184.81	9192.81	9204.44	9208.92	9198.53	9216.4	9837.68		806.4	18103.9	18190.2	17390.3	17392.1	17424	17421	17393.9	17468.2	18005.1	17397.5	17420.9		684	11935.4	12444.1	9309.4	12444.1		684	10202.5	10326.4	8895.05	10326.4		7722.16	1.31522	7730.8	0.9414	7720.61	0.78011
			806.44	9916.77	9948.51	9183.15	9191.18	9202.85	9207.38	9197	9215.09	9850.74		806.35	18050.1	18204.8	17388.3	17390	17422.1	17419.1	17391.9	17467	18018.2	17395.4	17419.1		683.95	12331.4	12416.4	9303.69	12416.4		683.95	9830.52	10325.6	8891.1	10325.6		7722.59	1.38004	7731.29	0.95145	7721.03	0.83667
			806.39	10071.5	9962.76	9181.55	9189.61	9201.33	9205.9	9195.54	9213.86	9864.25		806.3	18121.5	18220	17386.4	17388.1	17420.3	17417.3	17390	17465.9	18032	17393.6	17417.5		683.9	12284.6	12369.1	9297.1	12369.1		683.9	10027.2	10321.4	8888.27	10321.4		7723.01	1.43575	7731.72	0.9607	7721.6	0.90333
			806.34	10167.8	9977.06	9179.6	9187.7	9199.48	9204.07	9193.74	9212.3	9877.79		806.25	18648.7	18235.5	17384.2	17386	17418.3	17415.3	17387.9	17464.6	18046	17391.5	17415.6		683.85	12359.2	12304.5	9290.61	12304.5		683.85	10473.6	10312.2	8884.83	10312.2		7723.65	1.47593	7732.28	0.96902	7722.09	0.96783
			806.29	10037	9991.57	9177.45	9185.57	9197.4	9202.04	9191.73	9210.53	9891.54		806.2	18416.1	18250	17380.6	17382.4	17414.8	17411.8	17384.3	17461.8	18059	17387.8	17412.3		683.8	12448.8	12224.3	9283.94	12224.3		683.8	10437	10297.4	8880.03	10297.4		7724.07	1.50489	7732.78	0.97455	7722.52	1.03471
			806.24	9829.05	10006.7	9175.57	9183.73	9195.61	9200.29	9190	9209.05	9905.93		806.15	18512.6	18265.7	17377.6	17379.4	17412	17409	17381.3	17459.7	18073.2	17384.9	17409.6		683.75	11980.6	12130.7	9277.05	12130.7		683.75	9756.89	10278.5	8875.33	10278.5		7724.64	1.52132	7733.2	0.97699	7723.08	1.09055
			806.19	10135	10022.8	9174.15	9182.34	9194.27	9198.99	9188.72	9208.02	9921.18		806.1	18440	18281.7	17374.3	17376.1	17408.8	17405.9	17378.1	17457.3	18087.7	17381.7	17406.6		683.7	11950.9	12027.3	9271.17	12027.3		683.7	10471.1	10257.8	8872.67	10257.8		7725.13	1.528	7733.7	0.97637	7723.58	1.12375
			806.14	10378.3	10038.5	9172.05	9180.27	9192.26	9197.02	9186.78	9206.33	9936.16		806.05	18363.8	18298.4	17371.3	17373	17405.9	17403	17375	17455.1	18102.9	17378.6	17403.8		683.65	11616.6	11915.6	9265.35	11915.6		683.65	10163.8	10231.3	8867.84	10231.3		7725.7	1.52432	7734.2	0.97316	7724.14	1.14559
			806.09	10256.8	10054.2	9169.42	9177.67	9189.71	9194.51	9184.3	9204.1	9951.02		806	18393.4	18316	17368.4	17370.2	17403.2	17400.3	17372.2	17453.2	18118.9	17375.8	17401.3		683.6	11913.1	11798.5	9260.23	11798.5		683.6	10175.9	10202.4	8863.93	10202.4		7726.19	1.50981	7734.77	0.96788	7724.57	1.15146
			806.04	10009.8	10070.6	9167.05	9175.33	9187.42	9192.26	9182.08	9202.15	9966.58		805.95	18756	18334.1	17365.5	17367.2	17400.4	17397.5	17369.3	17451.2	18135.3	17372.8	17398.6		683.55	12120.9	11677	9254.47	11677		683.55	10158.7	10170.7	8859.97	10170.7		7726.69	1.48647	7735.26	0.96231	7725.13	1.15464
			805.99	9949.07	10087.9	9165.21	9173.53	9185.67	9190.55	9180.4	9200.74	9983.07		805.9	18587.1	18351.7	17361.5	17363.2	17396.5	17393.6	17365.3	17448.1	18151.3	17368.9	17394.9		683.5	12091.7	11553.3	9248.23	11553.3		683.5	10156	10136.4	8856.04	10136.4		7727.19	1.45133	7735.76	0.95639	7725.56	1.15192
			805.94	9887.47	10105.8	9163.5	9171.85	9184.05	9188.97	9178.85	9199.47	10000.1		805.85	18281.9	18370.5	17357.9	17359.7	17393.1	17390.3	17361.8	17445.5	18168.5	17365.4	17391.7		683.45	11735.9	11429.3	9242.05	11429.3		683.45	10489	10100.1	8852.12	10100.1		7727.68	1.40894	7736.26	0.95107	7726.19	1.15305
			805.89	10107.6	10124.3	9161.92	9170.31	9182.56	9187.52	9177.44	9198.33	10017.7		805.8	18631.1	18390.7	17355.3	17357.1	17390.6	17387.8	17359.2	17443.8	18187	17362.7	17389.3		683.4	11447.3	11307.3	9236.63	11307.3		683.4	9972.2	10061	8847.18	10061		7728.1	1.35886	7736.75	0.94709	7726.62	1.14223
			805.84	10529.2	10142.7	9159.86	9168.27	9180.58	9185.59	9175.54	9196.72	10035.3		805.75	18385.9	18410.6	17351.6	17353.4	17387	17384.3	17355.5	17441.1	18205.3	17359.1	17386		683.35	11692	11188	9231.82	11188		683.35	9884.86	10022	8843.78	10022		7728.74	1.30238	7737.18	0.94358	7727.19	1.12646
			805.79	10484	10160.7	9156.87	9165.32	9177.68	9182.73	9172.72	9194.19	10052.4		805.7	18442	18431.8	17348.6	17350.4	17384.2	17381.4	17352.6	17439.2	18224.8	17356.1	17383.3		683.3	11601.3	11071.4	9226.47	11071.4		683.3	10465.8	9982.28	8840.64	9982.28		7729.17	1.24856	7737.67	0.94079	7727.68	1.10647
			805.74	10128.6	10179.2	9153.98	9162.46	9174.87	9179.97	9170	9191.76	10070		805.65	18111.5	18453.6	17345.5	17347.3	17381.2	17378.5	17349.5	17437	18244.8	17353	17380.5		683.25	11527.6	10958.8	9221.31	10958.8		683.25	10186.1	9940.12	8835.73	9940.12		7729.73	1.19515	7738.17	0.93827	7728.18	1.08513
			805.69	10568.6	10198.9	9151.85	9160.37	9172.84	9177.98	9168.05	9190.11	10088.8		805.6	18282.1	18477	17343.2	17345.1	17379.1	17376.4	17347.3	17435.8	18266.5	17350.8	17378.6		683.2	11554	10850.6	9216.29	10850.6		683.2	9837.99	9898.4	8831.65	9898.4		7730.23	1.15041	7738.6	0.93532	7728.67	1.06233
			805.64	10111.9	10218.1	9148.76	9157.31	9169.84	9175.02	9165.13	9187.51	10107.1		805.55	18275.7	18500.6	17340.5	17342.4	17376.6	17373.9	17344.6	17434.2	18288.3	17348.1	17376.3		683.15	11115.6	10747	9211.21	10747		683.15	10185.6	9857.59	8828.61	9857.59		7730.8	1.11367	7739.16	0.93217	7729.1	1.04313
			805.59	10690.2	10238.8	9146.66	9155.25	9167.82	9173.06	9163.21	9185.9	10126.8		805.5	18322.2	18525	17337.8	17339.7	17374	17371.3	17341.9	17432.6	18310.9	17345.5	17373.9		683.1	11264.1	10649	9207.06	10649		683.1	10272.5	9815.77	8824.51	9815.77		7731.22	1.08096	7739.66	0.92886	7729.66	1.02397
			805.54	10456.9	10258.7	9143.29	9151.91	9164.55	9169.83	9160.03	9183.04	10145.8		805.45	18659.6	18549.9	17335	17336.8	17371.3	17368.7	17339.1	17430.8	18334	17342.7	17371.4		683.05	11124.8	10555.7	9202.59	10555.7		683.05	9761.02	9774.02	8820.14	9774.02		7731.79	1.0551	7740.09	0.92538	7730.23	1.01121
			805.49	10519.2	10279.5	9140.42	9149.08	9161.77	9167.1	9157.35	9180.69	10165.6		805.4	18686.1	18574.6	17331.2	17333	17367.7	17365	17335.4	17428.1	18356.8	17338.9	17368		683	10825.9	10467.7	9198.41	10467.7		683	9391.28	9734.28	8817.3	9734.28		7732.28	1.03163	7740.59	0.92213	7730.73	1.00009
			805.44	10437.4	10300.7	9137.42	9146.11	9158.86	9164.23	9154.53	9178.21	10185.8		805.35	18977	18600	17327.3	17329.1	17363.9	17361.3	17331.5	17425.3	18380.3	17335	17364.4		682.95	10487.3	10385.2	9194.87	10385.2		682.95	9706.68	9696.28	8815.57	9696.28		7732.78	1.01202	7741.15	0.91925	7731.22	0.9917
			805.39	10392.5	10322.4	9134.58	9143.31	9156.11	9161.53	9151.89	9175.91	10206.6		805.3	18722.9	18625.2	17322.5	17324.4	17359.3	17356.7	17326.8	17421.7	18403.6	17330.3	17360		682.9	10694	10308.3	9192.06	10308.3		682.9	9610	9658.07	8812.88	9658.07		7733.2	0.99403	7741.51	0.91692	7731.72	0.98767
			805.34	10626.9	10344.8	9131.83	9140.6	9153.46	9158.93	9149.34	9173.71	10227.9		805.25	18967.1	18651.9	17318.5	17320.4	17355.4	17352.9	17322.8	17418.9	18428.4	17326.3	17356.4		682.85	10495.9	10235.6	9188.8	10235.6		682.85	9121.3	9620.95	8810.47	9620.95		7733.77	0.97679	7742.08	0.91481	7732.21	0.98273
			805.29	10664.1	10367	9128.57	9137.37	9150.3	9155.81	9146.27	9171	10249.2		805.2	18948.9	18678.7	17313.7	17315.6	17350.8	17348.3	17318	17415.3	18453.2	17321.5	17352		682.8	10375.7	10167.9	9185.95	10167.9		682.8	9452.93	9586.27	8809.53	9586.27		7734.27	0.96191	7742.57	0.91355	7732.71	0.97688
			805.24	10691	10389.7	9125.22	9134.06	9147.04	9152.6	9143.13	9168.22	10270.8		805.15	18261.3	18706.3	17309	17310.9	17346.3	17343.8	17313.4	17411.8	18478.8	17316.9	17347.7		682.75	10342.6	10104.8	9183.37	10104.8		682.75	9362.41	9551.58	8807.59	9551.58		7734.77	0.9487	7743	0.91237	7733.2	0.96898
			805.19	10341.5	10412.7	9121.81	9130.68	9143.72	9149.33	9139.92	9165.38	10292.7		805.1	18380.8	18736.7	17306.3	17308.2	17343.7	17341.2	17310.7	17410.3	18507.2	17314.2	17345.3		682.7	9968.6	10046	9180.85	10046		682.7	9343.55	9518.19	8805.91	9518.19		7735.26	0.93882	7743.57	0.91159	7733.7	0.96431
			805.14	10317.1	10436.9	9119.15	9128.06	9141.15	9146.82	9137.46	9163.31	10315.8		805.05	19091.3	18767.5	17303.2	17305.1	17340.8	17338.3	17307.6	17408.5	18535.9	17311.1	17342.6		682.65	9963.67	9991.92	9179.13	9991.92		682.65	9713.94	9485.94	8804.29	9485.94		7735.76	0.93194	7744.07	0.9111	7734.2	0.96053
			805.09	10582.7	10461.5	9116.53	9125.48	9138.64	9144.35	9135.06	9161.3	10339.4		805	19152.2	18797	17298	17299.9	17335.8	17333.3	17302.5	17404.6	18563.4	17306	17337.8		682.6	9820.92	9941.58	9177.43	9941.58		682.6	9529.17	9453.62	8801.54	9453.62		7736.26	0.92776	7744.56	0.91094	7734.69	0.9567
			805.04	10708.1	10486.1	9113.33	9122.32	9135.53	9141.3	9132.08	9158.71	10362.8		804.95	18821.4	18827.2	17292.7	17294.6	17330.6	17328.2	17297.2	17400.5	18591.4	17300.6	17332.9		682.55	9603.39	9895.13	9176.03	9895.13		682.55	9149.07	9422.99	8799.35	9422.99		7736.75	0.92641	7744.99	0.91117	7735.26	0.95542
			804.99	10669.9	10510.7	9109.85	9118.87	9132.15	9137.97	9128.82	9155.86	10386.3		804.9	18412.6	18859	17288.3	17290.2	17326.3	17323.9	17292.8	17397.5	18621	17296.3	17328.9		682.5	9412.11	9852.48	9175.1	9852.48		682.5	9350.11	9394.63	8798.29	9394.63		7737.25	0.92695	7745.56	0.91205	7735.69	0.95144
			804.94	10190.5	10535.8	9106.45	9115.51	9128.85	9134.72	9125.65	9153.1	10410.3		804.85	18712.2	18892.8	17285	17287	17323.2	17320.9	17289.6	17395.6	18652.7	17293.1	17326.1		682.45	9615.85	9813.33	9174.58	9813.33		682.45	8914.42	9366.76	8796.62	9366.76		7737.67	0.92893	7746.06	0.91329	7736.26	0.95064
			804.89	10322.8	10562.3	9104.09	9113.18	9126.58	9132.5	9123.51	9151.39	10435.6		804.8	19031.6	18926.5	17280.9	17282.9	17319.3	17317	17285.5	17392.8	18684.2	17289	17322.4		682.4	9727.36	9776.64	9173.62	9776.64		682.4	9287.26	9341.3	8796.27	9341.3		7738.24	0.9315	7746.56	0.91547	7736.75	0.9531
			804.84	10572.3	10588.9	9101.43	9110.56	9124.02	9130	9121.08	9149.4	10461		804.75	19266.1	18960	17275.9	17277.8	17314.4	17312.1	17280.5	17389.2	18715.4	17284	17317.8		682.35	9478.91	9742.35	9172.42	9742.35		682.35	9190.93	9315.77	8794.79	9315.77		7738.6	0.93382	7747.12	0.91851	7737.18	0.9545
			804.79	10474.8	10615.4	9098.22	9107.39	9120.92	9126.94	9118.11	9146.87	10486.2		804.7	18863	18993.6	17270.1	17272.1	17308.8	17306.5	17274.8	17384.8	18746.7	17278.2	17312.5		682.3	9568.68	9711.12	9171.75	9711.12		682.3	9065.36	9291.63	8793.59	9291.63		7739.16	0.93591	7747.55	0.92198	7737.67	0.95667
			804.74	10270.6	10642.3	9095.22	9104.42	9118.01	9124.09	9115.35	9144.56	10511.9		804.65	18864.9	19029.1	17265.5	17267.5	17304.4	17302.2	17270.3	17381.7	18779.9	17273.7	17308.3		682.25	9813.18	9681.99	9170.89	9681.99		682.25	9333.89	9268.9	8792.77	9268.9		7739.73	0.93684	7748.05	0.92638	7738.17	0.9579
			804.69	10801.3	10670	9092.65	9101.9	9115.55	9121.69	9113.03	9142.71	10538.4		804.6	19012.6	19065.3	17260.9	17262.9	17300	17297.7	17265.7	17378.6	18813.7	17269.1	17304.2		682.2	9780.69	9654.44	9169.49	9654.44		682.2	9206.06	9246.39	8791.14	9246.39		7740.16	0.93623	7748.55	0.93157	7738.6	0.95725
			804.64	10615.7	10696.8	9088.92	9098.21	9111.93	9118.11	9109.55	9139.71	10563.9		804.55	19095.5	19101.8	17255.9	17257.9	17295.1	17292.9	17260.7	17375	18847.8	17264.1	17299.6		682.15	9834.23	9628.91	9168.16	9628.91		682.15	9411.28	9225.24	8789.88	9225.24		7740.59	0.93389	7749.05	0.93768	7739.16	0.95737
			804.59	10404.1	10724.2	9085.59	9094.92	9108.7	9114.94	9106.48	9137.12	10590		804.5	18927.5	19138.7	17250.6	17252.6	17289.9	17287.8	17255.4	17371.3	18882.2	17258.8	17294.8		682.1	9434.71	9605	9166.72	9605		682.1	8911.75	9204.41	8788.01	9204.41		7741.15	0.92987	7749.55	0.94382	7739.59	0.95447
			804.54	10582.1	10752.3	9082.72	9092.08	9105.92	9112.23	9103.86	9135	10616.8		804.45	18867.9	19176.7	17245.8	17247.7	17285.3	17283.2	17250.6	17368	18917.7	17254	17290.4		682.05	9153.47	9583.63	9166.13	9583.63		682.05	8750.43	9186.03	8787.63	9186.03		7741.65	0.92427	7749.97	0.95066	7740.09	0.95189
			804.49	10601.2	10780.2	9079.45	9088.85	9102.76	9109.12	9100.85	9132.5	10643.4		804.4	19294.3	19215.5	17241.1	17243.1	17280.8	17278.7	17246	17364.9	18954	17249.4	17286.2		682	9080.3	9564.36	9166.16	9564.36		682	8964.31	9169.04	8787.75	9169.04		7742.08	0.91642	7750.54	0.95817	7740.59	0.94647
			804.44	10583.6	10808.3	9076.13	9085.57	9099.54	9105.96	9097.8	9129.98	10670		804.35	19387.5	19253.7	17235.2	17237.2	17275	17273	17240.1	17360.6	18989.6	17243.5	17280.8		681.95	9191.3	9546.61	9166.35	9546.61		681.95	9105.43	9152.26	8787.21	9152.26		7742.57	0.90787	7751.11	0.9665	7741.08	0.94058
			804.39	10941.9	10836.4	9072.84	9082.32	9096.36	9102.84	9094.79	9127.5	10696.8		804.3	19472.6	19292.1	17229	17231	17269	17267	17234	17356.1	19025.4	17237.3	17275.1		681.9	9160.94	9529.87	9166.29	9529.87		681.9	8952.25	9135.89	8786.25	9135.89		7743.07	0.89789	7751.61	0.97434	7741.51	0.93584
			804.34	10777.4	10863.9	9068.76	9078.28	9092.39	9098.92	9090.99	9124.25	10722.9		804.25	19553.7	19330.7	17222.5	17224.5	17262.7	17260.7	17227.5	17351.3	19061.4	17230.9	17269.1		681.85	9484.19	9514.3	9166.3	9514.3		681.85	8881.39	9120.76	8785.75	9120.76		7743.57	0.88634	7752.11	0.98268	7742.08	0.92924
			804.29	10831.2	10891.8	9065.03	9074.59	9088.77	9095.36	9087.55	9121.37	10749.3		804.2	19156.8	19369.5	17215.8	17217.8	17256.2	17254.2	17220.9	17346.3	19097.5	17224.2	17262.9		681.8	9402.85	9499.1	9165.61	9499.1		681.8	8967.21	9106.61	8785.46	9106.61		7744.07	0.87478	7752.54	0.99103	7742.57	0.92535
			804.24	10885.2	10919.4	9061.18	9070.78	9085.02	9091.68	9083.98	9118.38	10775.5		804.15	19668.7	19409.9	17210.2	17212.2	17250.7	17248.8	17215.3	17342.5	19135.1	17218.7	17257.8		681.75	9488.65	9485.01	9165.1	9485.01		681.75	9170.79	9092.93	8784.91	9092.93		7744.56	0.86282	7753.18	1.0001	7743	0.91872
			804.19	10749.2	10946.9	9057.2	9066.84	9081.15	9087.87	9080.3	9115.29	10801.5		804.1	19112.1	19449.1	17203.1	17205.1	17243.8	17241.9	17208.3	17337.2	19171.5	17211.6	17251.3		681.7	9578.66	9471.59	9164.39	9471.59		681.7	9316.55	9079.33	8783.75	9079.33		7745.06	0.85092	7753.6	1.00838	7743.5	0.91341
			804.14	11003.8	10974.6	9053.51	9063.19	9077.57	9084.35	9076.91	9112.51	10827.6		804.05	20126.1	19490.1	17197.6	17199.6	17238.5	17236.6	17202.8	17333.5	19209.7	17206.1	17246.3		681.65	9745.9	9458.77	9163.49	9458.77		681.65	9312.61	9065.95	8782.14	9065.95		7745.56	0.83901	7754.1	1.01649	7744	0.90901
			804.09	11331.6	11001.5	9049.25	9058.98	9073.43	9080.27	9072.96	9109.18	10853		804	19615.3	19528.4	17189.1	17191.2	17230.2	17228.4	17194.4	17326.9	19245	17197.7	17238.4		681.6	9494.3	9446.28	9162.23	9446.28		681.6	8715.46	9053.18	8780.54	9053.18		7746.13	0.82893	7754.67	1.02409	7744.49	0.90386
			804.04	11068.8	11027.5	9044.27	9054.04	9068.56	9075.46	9068.3	9105.15	10877.4		803.95	19805.5	19568.2	17182.2	17184.2	17223.4	17221.6	17187.5	17321.8	19281.9	17190.8	17232		681.55	9227.37	9435.02	9161.5	9435.02		681.55	8880.67	9042.83	8780.73	9042.83		7746.56	0.81979	7755.1	1.03124	7744.99	0.90129
			803.99	11355	11053.7	9039.86	9049.67	9064.25	9071.22	9064.2	9101.71	10902		803.9	19445.4	19607.4	17174.6	17176.7	17216	17214.3	17180	17316.2	19318.1	17183.2	17225		681.5	9693.85	9424.94	9161.36	9424.94		681.5	9091.5	9032.53	8780.43	9032.53		7747.05	0.81184	7755.67	1.03726	7745.56	0.89633
			803.94	11094.2	11079	9034.81	9044.66	9059.32	9066.35	9059.48	9097.65	10925.5		803.85	19240.2	19647.7	17168	17170.1	17209.7	17208	17173.5	17311.6	19355.3	17176.7	17219		681.45	9687.88	9414.4	9160.2	9414.4		681.45	8799.71	9022.13	8779.49	9022.13		7747.55	0.80595	7756.24	1.04233	7746.06	0.89544
			803.89	11186.7	11104.3	9030.32	9040.21	9054.94	9062.03	9055.32	9094.18	10949.2		803.8	19861.9	19688.2	17162.1	17164.2	17203.9	17202.2	17167.6	17307.7	19392.7	17170.8	17213.6		681.4	9426.97	9404.39	9159.06	9404.39		681.4	8866.56	9013.12	8779.43	9013.12		7748.12	0.80179	7756.74	1.04599	7746.56	0.8907
			803.84	10958.6	11129	9025.61	9035.55	9050.35	9057.51	9050.95	9090.52	10972.1		803.75	20026.5	19726.6	17154.3	17156.4	17196.3	17194.7	17159.8	17302	19428	17163	17206.5		681.35	9424.49	9395.4	9158.47	9395.4		681.35	9278.83	9004.36	8779.17	9004.36		7748.48	0.7989	7757.24	1.04859	7747.05	0.89186
			803.79	11090.2	11153.5	9021.4	9031.38	9046.24	9053.47	9047.08	9087.38	10995		803.7	19900	19764.1	17146	17148.1	17188.2	17186.6	17151.6	17295.8	19462.2	17154.8	17198.8		681.3	9545.18	9386.85	9157.9	9386.85		681.3	8888.01	8994.82	8777.66	8994.82		7749.05	0.79783	7757.74	1.04978	7747.55	0.89217
			803.74	11298.5	11177.1	9016.88	9026.9	9041.85	9049.14	9042.92	9083.96	11016.8		803.65	19968.8	19801.4	17138.1	17140.2	17180.4	17178.9	17143.7	17290	19496.2	17146.9	17191.5		681.25	9517.83	9378.45	9157.05	9378.45		681.25	8767.88	8986.88	8777.33	8986.88		7749.55	0.79807	7758.17	1.04981	7748.05	0.89016
			803.69	11276.1	11199.5	9011.9	9021.97	9036.99	9044.35	9038.31	9080.1	11037.3		803.6	20284.7	19837.8	17129.9	17132	17172.5	17171	17135.6	17284.1	19529.3	17138.8	17183.9		681.2	9674.51	9370.49	9156.27	9370.49		681.2	9296.76	8979.69	8777.35	8979.69		7750.11	0.79972	7759.31	1.04678	7748.55	0.89439
			803.64	11081.2	11221.2	9006.96	9017.08	9032.16	9039.6	9033.74	9076.32	11057.1		803.55	20026.5	19872.4	17120.8	17122.9	17163.6	17162.1	17126.6	17277.2	19560.5	17129.7	17175.5		681.15	9496.47	9362.52	9155.14	9362.52		681.15	9162.73	8971.29	8775.79	8971.29		7750.54	0.80253	7760.52	1.03957	7749.05	0.89683
			803.59	10982.2	11242.4	9002.44	9012.59	9027.76	9035.26	9029.59	9072.97	11076.4		803.5	19563.3	19906.8	17112.4	17114.6	17155.4	17154	17118.3	17271.1	19591.4	17121.4	17167.7		681.1	9474.22	9355.26	9154.4	9355.26		681.1	9329.44	8963.62	8774.62	8963.62		7751.11	0.8068	7761.52	1.02821	7749.55	0.90139
			803.54	11121.3	11262.8	8998.12	9008.32	9023.56	9031.13	9025.66	9069.87	11094.9		803.45	19396.6	19941.3	17105.4	17107.5	17148.5	17147.1	17111.2	17266.4	19622.4	17114.3	17161.3		681.05	9687.47	9348.36	9153.7	9348.36		681.05	9250.26	8955.78	8772.94	8955.78		7751.61	0.81171	7762.45	1.01428	7749.97	0.90506
			803.49	11343.3	11281.9	8993.49	9003.73	9019.04	9026.69	9021.42	9066.48	11112		803.4	19871.4	19975.1	17098.8	17100.9	17142.1	17140.8	17104.7	17262.2	19652.6	17107.8	17155.4		681	9462.29	9341.28	9152.54	9341.28		681	9316.47	8948.49	8771.5	8948.49		7752.11	0.81746	7763.38	0.99929	7750.54	0.90875
			803.44	11377.7	11299.4	8988.36	8998.65	9014.04	9021.75	9016.69	9062.63	11127.4		803.35	20006.9	20006.1	17090.8	17092.9	17134.3	17133	17096.8	17256.7	19679.9	17099.8	17148.1														7752.68	0.82419	7764.45	0.98441	7751.11	0.91618
			803.39	11724.8	11315.5	8983.15	8993.48	9008.95	9016.74	9011.89	9058.73	11141.5		803.3	19962.7	20035.1	17082.4	17084.5	17126.1	17124.9	17088.4	17250.8	19705.2	17091.5	17140.4														7753.11	0.83196	7765.38	0.97015	7751.54	0.92069
			803.34	10995.5	11329.7	8977.17	8987.55	9003.09	9010.95	9006.33	9054.09	11153.6		803.25	19647	20062.5	17074.1	17076.2	17118	17116.8	17080.2	17245	19728.7	17083.2	17132.8														7753.6	0.84004	7766.24	0.95693	7752.11	0.92845
			803.29	10977.2	11344.2	8972.77	8983.19	8998.81	9006.75	9002.35	9051.06	11165.9		803.2	19710.5	20088.8	17066.7	17068.8	17110.8	17109.6	17072.8	17240.2	19751.2	17075.8	17126.1														7754.18	0.84892	7767.31	0.94482	7752.61	0.93667
			803.24	11329.1	11357.3	8968.39	8978.87	8994.56	9002.57	8998.42	9048.11	11176.7		803.15	19943.3	20113	17059	17061.2	17103.3	17102.3	17065.3	17235.3	19771.4	17068.2	17119.2														7754.67	0.85813	7768.24	0.93359	7753.03	0.94577
			803.19	11423.4	11368.1	8963.24	8973.76	8989.53	8997.62	8993.71	9044.41	11185.3		803.1	19716	20134.4	17050.7	17052.9	17095.2	17094.2	17057	17229.7	19788.7	17060	17111.7														7755.24	0.86845	7769.25	0.9245	7753.6	0.95375
			803.14	11446.7	11377.2	8957.88	8968.44	8984.29	8992.46	8988.8	9040.54	11192.1		803.05	20112	20154	17043	17045.2	17087.8	17086.8	17049.4	17224.8	19804.2	17052.3	17104.8														7755.6	0.87799	7770.18	0.91789	7754.1	0.96385
			803.09	11241.6	11384.7	8952.44	8963.06	8978.99	8987.23	8983.84	9036.64	11197.2		803	20395.8	20170.1	17034.2	17036.4	17079.1	17078.2	17040.6	17218.8	19816.1	17043.5	17096.7														7756.24	0.8883	7771.25	0.91343	7754.67	0.96948
			803.04	11658.1	11391.1	8947.45	8958.11	8974.12	8982.45	8979.32	9033.23	11201.1		802.95	19972.8	20182.8	17024.5	17026.7	17069.6	17068.7	17031	17212.1	19824.5	17033.9	17087.8														7756.74	0.89847	7772.25	0.91103	7755.17	0.97965
			802.99	11340	11394.9	8941.54	8952.25	8968.34	8976.74	8973.9	9028.94	11202.4		802.9	20521.3	20194.1	17016	17018.2	17061.3	17060.5	17022.5	17206.6	19831.4	17025.4	17080.1														7757.24	0.90867	7773.26	0.9094	7755.67	0.98448
			802.94	11502.9	11397.7	8936.31	8947.06	8963.24	8971.72	8969.17	9025.37	11202.6		802.85	20421.7	20201.1	17005.9	17008.2	17051.5	17050.7	17012.5	17199.6	19833.9	17015.3	17070.8														7757.74	0.9191	7774.26	0.90816	7756.17	0.9908
			802.89	11329.3	11398.4	8930.71	8941.51	8957.77	8966.33	8964.08	9021.49	11200.8		802.8	20342.4	20205.6	16996	16998.3	17041.8	17041.1	17002.7	17192.9	19833.8	17005.5	17061.8														7758.24	0.92894	7775.26	0.9064	7756.74	0.99797
			802.84	11253.1	11397.8	8925.47	8936.33	8952.67	8961.31	8959.37	9018.02	11197.5		802.75	19899.3	20207.4	16986.4	16988.7	17032.4	17031.7	16993.2	17186.5	19830.9	16995.9	17053														7759.38	0.94891	7776.27	0.9044	7757.24	1.00333
			802.79	11448.3	11395.7	8920.4	8931.3	8947.72	8956.45	8954.83	9014.76	11192.6		802.7	20815.4	20207.6	16978	16980.3	17024.2	17023.6	16984.8	17181.4	19826.3	16987.6	17045.5														7760.38	0.96757	7777.27	0.90236	7757.67	1.00756
			802.74	11647.4	11391.4	8914.88	8925.83	8942.34	8951.15	8949.86	9011.12	11185.5		802.65	20375.7	20202.2	16967	16969.2	17013.3	17012.8	16973.8	17173.7	19816.1	16976.5	17035.3														7761.45	0.98531	7778.27	0.90106	7758.24	1.01017
			802.69	11516.2	11385	8908.92	8919.92	8936.51	8945.41	8944.47	9007.08	11176.2		802.6	20111.7	20195.2	16957.1	16959.4	17003.7	17003.2	16964.1	17167.3	19804	16966.8	17026.4														7762.38	1.00121	7779.35	0.90076	7759.45	1.01814
			802.64	11204.4	11377.1	8903.23	8914.28	8930.96	8939.95	8939.35	9003.37	11165.4		802.55	20199.4	20186	16948	16950.3	16994.9	16994.4	16955.1	17161.8	19789.7	16957.7	17018.3														7763.38	1.01597	7780.28	0.90189	7760.38	1.02003
			802.59	11304	11368.3	8898.21	8909.32	8926.08	8935.15	8934.92	9000.4	11153.5		802.5	20264.4	20173.7	16938.7	16941	16985.7	16985.3	16945.8	17156.1	19772.2	16948.4	17009.8														7764.38	1.03007	7781.36	0.90453	7761.45	1.0213
			802.54	11229.9	11357.6	8892.96	8904.12	8920.96	8930.13	8930.28	8997.25	11139.7		802.45	20183.4	20158.4	16929.1	16931.4	16976.3	16976	16936.3	17150.3	19751.6	16938.8	17001.2														7765.38	1.04233	7782.51	0.90859	7762.38	1.02098
			802.49	11013.7	11345.5	8887.86	8899.07	8916	8925.26	8925.8	8994.33	11124.4		802.4	19767.6	20140.6	16919.7	16922	16967.2	16966.9	16927	17144.7	19728.3	16929.5	16992.8														7766.31	1.05276	7783.37	0.91316	7763.38	1.01927
			802.44	10991.8	11332.3	8883.23	8894.49	8911.5	8920.85	8921.8	8991.92	11107.9		802.35	20404.7	20121.3	16911.5	16913.8	16959.2	16959	16918.8	17140.5	19703.4	16921.3	16985.6														7767.31	1.06162	7784.45	0.91821	7764.38	1.01689
			802.39	11032.3	11317.7	8878.63	8889.94	8907.05	8916.48	8917.85	8989.63	11089.9		802.3	20267.9	20097.6	16901.4	16903.8	16949.3	16949.2	16908.8	17134.5	19674	16911.3	16976.6														7768.32	1.06824	7785.38	0.92265	7765.31	1.01405
			802.34	11548.3	11301.6	8873.93	8885.29	8902.49	8912.02	8913.82	8987.31	11070.3		802.25	20156.1	20071.9	16891.7	16894.1	16939.9	16939.8	16899.2	17128.9	19642.4	16901.7	16967.9														7769.25	1.07308	7786.39	0.92724	7766.31	1.00664
			802.29	11585.3	11282.9	8868.09	8879.51	8896.8	8906.42	8908.67	8983.93	11048.1		802.2	20338	20044.1	16882.3	16884.7	16930.7	16930.7	16889.9	17123.8	19608.7	16892.3	16959.6														7770.25	1.07597	7787.4	0.93196	7767.31	1.00363
			802.24	11500.2	11262.9	8862.17	8873.64	8891.01	8900.73	8903.44	8980.54	11024.4		802.15	20106.7	20013.7	16872.3	16874.7	16921	16921	16880	17118.2	19572.1	16882.4	16950.7														7771.25	1.07765	7788.33	0.93732	7768.17	0.99294
			802.19	11142.1	11241.9	8856.41	8867.93	8885.4	8895.22	8898.41	8977.4	10999.6		802.1	19525.8	19981.8	16863	16865.4	16911.9	16912	16870.8	17113.4	19533.9	16873.1	16942.5														7772.32	1.07886	7789.34	0.94337	7769.25	0.99008
			802.14	11016.5	11220.5	8851.42	8863	8880.56	8890.47	8894.16	8975.12	10974.3		802.05	19825.4	19949.8	16855.3	16857.7	16904.4	16904.6	16863.2	17110.4	19495.4	16865.5	16936														7773.26	1.07824	7790.35	0.94992	7770.25	0.98573
			802.09	11182.3	11198.2	8846.7	8858.33	8875.98	8886	8890.2	8973.19	10948.1		802	20233.8	19915.2	16846.8	16849.2	16896.1	16896.4	16854.7	17106.7	19454.1	16856.9	16928.6														7774.33	1.07446	7791.28	0.95649	7771.25	0.98162
			802.04	11023.8	11174.7	8841.61	8853.29	8871.04	8881.15	8885.88	8970.99	10920.4		801.95	19963.5	19877.8	16837	16839.4	16886.6	16886.9	16845	17101.8	19410	16847.2	16920														7775.26	1.06879	7792.29	0.96294	7772.18	0.9775
			801.99	11476.6	11150.6	8836.85	8848.58	8866.43	8876.64	8881.92	8969.21	10892		801.9	19486.8	19839.8	16828	16830.4	16877.8	16878.2	16836.1	17097.9	19365	16838.3	16912.2														7776.19	1.06267	7793.23	0.96881	7773.33	0.97403
			801.94	11307.5	11124.6	8831.09	8842.88	8860.82	8871.13	8876.99	8966.55	10861.7		801.85	19804.6	19801.8	16820.3	16822.8	16870.4	16870.9	16828.5	17095.4	19319.8	16830.6	16905.8														7777.34	1.05641	7794.16	0.97492	7774.26	0.96923
			801.89	11408.8	11098.4	8825.68	8837.53	8855.57	8865.98	8872.43	8964.34	10830.9		801.8	19992.7	19761.9	16811.7	16814.2	16862	16862.6	16820	17092.2	19272.6	16822.1	16898.4														7778.35	1.04979	7795.24	0.98128	7775.26	0.96245
			801.84	11122.8	11071.2	8820.05	8831.96	8850.08	8860.6	8867.66	8962.01	10799.1		801.75	19930.7	19720.6	16802.6	16805	16853.1	16853.7	16811	17088.6	19223.7	16813	16890.5														7779.35	1.04313	7796.18	0.98826	7776.34	0.9576
			801.79	10806.2	11044.1	8815.02	8826.99	8845.21	8855.84	8863.53	8960.42	10767.2		801.7	19445.1	19678.6	16793.5	16796	16844.3	16845	16802	17085.3	19173.9	16804	16882.8														7780.36	1.03626	7797.12	0.99603	7777.34	0.95302
			801.74	10928.7	11017.2	8810.68	8822.7	8841.02	8851.76	8860.1	8959.63	10735.4		801.65	19505.3	19637.4	16785.9	16788.4	16836.9	16837.7	16794.5	17083.6	19124.7	16796.4	16876.6														7781.36	1.02985	7798.2	1.00478	7778.42	0.9487
			801.69	11067.1	10989.6	8806.06	8818.14	8836.56	8847.4	8856.43	8958.69	10702.7		801.6	19749.1	19595.5	16778.1	16780.6	16829.3	16830.2	16786.8	17081.8	19074.6	16788.6	16870.1														7782.51	1.02388	7799.14	1.01464	7779.35	0.94502
			801.64	10965.6	10961.4	8801.13	8813.26	8831.78	8842.74	8852.47	8957.57	10669.2		801.55	18983.9	19552.6	16769.5	16772	16821	16822	16778.3	17079.6	19023.2	16780.1	16863														7783.44	1.0186	7800.22	1.0252	7780.36	0.94448
			801.59	11258.2	10933.2	8796.41	8808.6	8827.22	8838.29	8848.74	8956.81	10635.6		801.5	19628.9	19511.7	16763.1	16765.6	16814.9	16815.9	16772	17079.7	18973.6	16773.8	16858														7784.45	1.01407	7801.3	1.03585	7781.36	0.94422
			801.54	11072.6	10904.1	8791.03	8803.29	8822.01	8833.19	8844.4	8955.55	10600.9		801.45	19323.1	19468.9	16754.9	16757.4	16806.9	16808	16763.8	17078.2	18921.8	16765.5	16851.2														7785.46	1.01038	7802.24	1.04589	7782.37	0.94838
			801.49	11004.6	10875.4	8786.06	8798.37	8817.19	8828.49	8840.48	8954.84	10566.3		801.4	19471.4	19427	16747.5	16750	16799.7	16800.9	16756.6	17077.7	18870.7	16758.2	16845.3														7786.39	1.00766	7803.25	1.05537	7783.44	0.94985
			801.44	10721.8	10846.8	8781.22	8793.59	8812.51	8823.92	8836.73	8954.43	10531.7		801.35	19628.3	19384.8	16739.6	16742.2	16792.1	16793.4	16748.8	17077.1	18819	16750.4	16839														7787.47	1.00591	7804.34	1.06358	7784.38	0.95336
			801.39	10965.5	10818.9	8776.98	8789.42	8808.44	8819.97	8833.62	8954.81	10497.5		801.3	19307.2	19342.4	16731.3	16733.8	16784.1	16785.5	16740.6	17076.2	18766.8	16742.1	16832.3														7788.4	1.00422	7805.35	1.06943	7785.46	0.95611
			801.34	10949.8	10790.5	8772.21	8784.7	8803.83	8815.48	8830	8954.82	10462.7		801.25	19303.1	19301.4	16723.9	16726.4	16776.9	16778.4	16733.3	17076.5	18715.6	16734.7	16826.5														7789.41	1.00224	7806.36	1.07358	7786.39	0.9607
			801.29	10916.8	10762.3	8767.46	8780.01	8799.25	8811.02	8826.45	8955.07	10427.8		801.2	19342	19260.8	16716.4	16719	16769.7	16771.3	16726	17077.1	18664.6	16727.3	16820.7														7790.35	1.00081	7807.44	1.07499	7787.4	0.96687
			801.24	11061.5	10734.4	8762.77	8775.38	8794.73	8806.62	8822.99	8955.57	10393		801.15	19675.6	19220.7	16708.9	16711.5	16762.4	16764.1	16718.5	17077.8	18613.7	16719.8	16814.9														7791.35	0.99911	7808.38	1.07389	7788.4	0.96629
			801.19	10614.5	10706.5	8757.76	8770.43	8789.88	8801.89	8819.24	8955.97	10357.9		801.1	19536.2	19180.2	16700.3	16702.9	16754.2	16755.9	16710.1	17077.9	18562	16711.3	16808.1														7792.36	0.997	7809.4	1.07113	7789.34	0.96675
			801.14	10819	10680	8753.71	8766.44	8786	8798.14	8816.5	8957.57	10323.9		801.05	19243.9	19140.9	16692.1	16694.7	16746.2	16748.1	16702	17078.6	18511.2	16703.2	16801.7														7793.3	0.9945	7810.41	1.06652	7790.27	0.97175
			801.09	10338.4	10653.4	8749.2	8762	8781.67	8793.93	8813.34	8958.95	10289.5		801	18968.4	19103.3	16684.8	16687.4	16739.2	16741.1	16694.8	17080.5	18461.6	16695.9	16796.2														7794.24	0.99163	7811.35	1.06068	7791.35	0.97917
			801.04	10392.2	10628.3	8745.73	8758.6	8778.37	8790.76	8811.27	8961.65	10256.3		800.95	18696.9	19067.3	16678.2	16680.8	16732.9	16734.9	16688.3	17083.6	18413.3	16689.4	16791.4														7795.17	0.98862	7812.36	1.05447	7792.29	0.98117
			800.99	10277.3	10603.6	8742.14	8755.07	8774.95	8787.48	8809.12	8964.49	10223.2		800.9	19063.6	19033	16672.4	16675	16727.3	16729.5	16682.7	17087.8	18366.2	16683.6	16787.5														7796.18	0.98557	7813.38	1.04794	7793.23	0.98228
			800.94	10419.8	10579.7	8738.79	8751.78	8771.78	8784.43	8807.26	8967.87	10190.5		800.85	18919.3	18998.6	16665.5	16668.1	16720.7	16722.9	16675.9	17091.3	18318.6	16676.8	16782.6														7797.26	0.98248	7814.32	1.04038	7794.16	0.98441
			800.89	10598	10556.1	8735.12	8748.18	8768.29	8781.08	8805.13	8971.25	10157.8		800.8	18942.5	18965.8	16659	16661.7	16714.5	16716.8	16669.5	17095.7	18272	16670.3	16778.2														7798.27	0.97955	7815.26	1.03278	7795.17	0.98734
			800.84	10913.2	10532.8	8731.06	8744.18	8764.4	8777.32	8802.65	8974.58	10125		800.75	18668.6	18934	16652.4	16655.1	16708.2	16710.6	16663.1	17100.3	18226	16663.8	16773.6														7799.28	0.9766	7816.27	1.02448	7796.18	0.99027
			800.79	10537.5	10509.6	8726.3	8739.49	8759.82	8772.88	8799.54	8977.58	10091.8		800.7	18719.5	18904.1	16646.6	16649.3	16702.7	16705.2	16657.4	17106.2	18181.4	16658	16770														7800.22	0.97389	7817.22	1.01625	7797.12	0.9927
			800.74	10394.2	10487.9	8722.35	8735.6	8756.06	8769.25	8797.28	8981.78	10059.7		800.65	18664.4	18875.3	16640.6	16643.3	16697	16699.6	16651.6	17112.5	18137.3	16652.1	16766.2														7801.23	0.97153	7818.23	1.00821	7798.2	0.99661
			800.69	10617.7	10467.4	8718.7	8732.02	8752.59	8765.92	8795.4	8986.71	10028.2		800.6	18724.3	18847.9	16634.8	16637.5	16691.4	16694.2	16645.9	17119.4	18094	16646.3	16762.6														7802.31	0.9695	7819.18	1.00058	7799.28	0.99941
			800.64	10372.4	10447.2	8714.56	8727.94	8748.63	8762.11	8793.07	8991.59	9996.65		800.55	18789	18821.6	16628.8	16631.5	16685.7	16688.6	16640	17126.6	18051.3	16640.3	16758.8														7803.25	0.96744	7820.19	0.99359	7800.15	1.00595
			800.59	10354	10428.5	8710.94	8724.39	8745.2	8758.82	8791.34	8997.49	9965.98		800.5	18916.6	18796.5	16622.5	16625.3	16679.8	16682.8	16633.9	17134.2	18009.1	16634.2	16755														7804.34	0.96636	7821.13	0.98696	7801.23	1.01166
			800.54	10322	10410.8	8707.36	8720.88	8741.8	8755.57	8789.71	9003.97	9935.69		800.45	18879.5	18772.4	16615.9	16618.7	16673.4	16676.5	16627.5	17142	17967.3	16627.6	16750.8														7805.27	0.96559	7822	0.98053	7802.24	1.01632
			800.49	10458.6	10394.3	8703.83	8717.42	8738.47	8752.38	8788.21	9011.07	9905.9		800.4	18704.9	18749.8	16609.4	16612.2	16667.2	16670.4	16621.1	17150.5	17926.3	16621.2	16746.8														7806.36	0.96563	7823.17	0.97352	7803.32	1.02234
			800.44	10297.2	10378.5	8700.01	8713.66	8734.83	8748.89	8786.49	9018.49	9876.2		800.35	18615.3	18729.2	16603.4	16606.1	16661.5	16664.8	16615.2	17160.1	17886.4	16615.2	16743.3														7807.37	0.96605	7824.18	0.96634	7804.34	1.02853
			800.39	10446.4	10364.3	8696.52	8710.25	8731.54	8745.75	8785.18	9026.93	9847.27		800.3	18622.4	18710.3	16597.5	16600.3	16656	16659.4	16609.6	17170.6	17847.7	16609.4	16740.1														7808.31	0.96673	7825.13	0.95796	7805.35	1.03204
			800.34	10178.2	10351	8692.7	8706.5	8727.91	8742.28	8783.62	9035.76	9818.44		800.25	19107.2	18692.9	16591.7	16594.5	16650.5	16654	16603.9	17181.8	17809.6	16603.6	16737														7809.4	0.96788	7826.14	0.94895	7806.36	1.03694
			800.29	10463.8	10339.5	8689.47	8703.33	8724.87	8739.39	8782.73	9045.97	9790.58		800.2	18447.1	18675.7	16584.5	16587.3	16643.5	16647.2	16596.8	17192.3	17770.9	16596.5	16732.5														7810.34	0.96918	7827.16	0.94024	7807.44	1.03908
			800.24	10211.2	10328.9	8685.59	8699.53	8721.19	8735.88	8781.3	9056.4	9762.56		800.15	18728.1	18662	16579.1	16581.9	16638.4	16642.3	16591.7	17205.5	17734.8	16591.1	16730														7811.42	0.97088	7828.18	0.9315	7808.46	1.0389
			800.19	9991.17	10320.2	8682.26	8696.27	8718.06	8732.9	8780.5	9068.3	9735.52		800.1	18768.7	18649.1	16572.9	16575.8	16632.6	16636.5	16585.6	17218.7	17698.6	16585	16726.8														7812.36	0.97248	7829.27	0.92369	7809.47	1.03671
			800.14	10313.1	10313.6	8679.41	8693.49	8715.41	8730.41	8780.28	9081.69	9709.4		800.05	18785.2	18637.8	16566.6	16569.4	16626.5	16630.7	16579.5	17232.5	17663	16578.7	16723.5														7813.38	0.97443	7830.29	0.91702	7810.27	1.03527
			800.09	10336.9	10308	8675.85	8690	8712.04	8727.21	8779.45	9095.45	9683.02		800	18403.1	18628.1	16560.2	16563	16620.5	16624.7	16573.3	17247.2	17628.1	16572.4	16720.2														7814.39	0.97495	7831.31	0.91157	7811.42	1.03447
			800.04	10522.3	10304	8672.22	8686.45	8708.62	8723.96	8778.69	9110.37	9656.99		799.95	18610.1	18621.2	16554.9	16557.8	16615.5	16619.8	16568.2	17263.8	17595.1	16567.1	16718.1														7815.33	0.97613	7832.32	0.90799	7812.44	1.03432
			799.99	10312.7	10301.4	8668.19	8682.49	8704.79	8720.3	8777.62	9126.14	9631.03		799.9	18544.1	18615.5	16548.9	16551.8	16609.9	16614.4	16562.4	17280.8	17562.1	16561.3	16715.5														7816.27	0.97712	7833.42	0.90581	7813.45	1.03152
			799.94	10443.5	10301.3	8664.6	8678.97	8701.41	8717.08	8777.12	9143.73	9605.96		799.85	18956.1	18611.8	16543.2	16546.1	16604.5	16609.1	16556.9	17299	17530	16555.6	16713.1														7817.29	0.9777	7834.29	0.9051	7814.39	1.01599
			799.89	10711.4	10303	8660.72	8675.17	8697.74	8713.58	8776.47	9162.53	9581.04		799.8	18782.4	18608.8	16536.2	16539.2	16597.8	16602.6	16550.1	17316.9	17497.5	16548.7	16709.7														7818.23	0.97809	7835.31	0.90581	7815.33	1.01512
			799.84	10579.6	10306.2	8656.24	8670.77	8693.48	8709.5	8775.35	9182.35	9555.98		799.75	18564.8	18608.1	16529.8	16532.7	16591.7	16596.6	16543.8	17336.4	17466.1	16542.3	16706.8														7819.25	0.97835	7836.26	0.90772	7816.27	1.013
			799.79	10513.5	10312.1	8652.05	8666.65	8689.49	8705.69	8774.67	9204.22	9531.61		799.7	18440.6	18609.9	16523.9	16526.8	16586.1	16591.2	16538.2	17357.6	17436	16536.5	16704.7														7820.19	0.97822	7837.35	0.91075	7817.36	1.00494
			799.74	10382.7	10320.5	8647.99	8662.67	8685.64	8702.02	8774.27	9228.04	9507.83		799.65	18103.6	18614	16518.4	16521.3	16581	16586.2	16532.9	17380.3	17406.9	16531	16703														7821.13	0.97807	7838.37	0.9146	7818.23	0.99977
			799.69	10224.6	10331.9	8644.2	8658.96	8682.08	8698.64	8774.32	9254.14	9484.77		799.6	18431.3	18621	16513.8	16516.8	16576.7	16582.1	16528.5	17405.1	17379.4	16526.5	16702.5														7822.15	0.97782	7839.39	0.91905	7819.25	0.99563
			799.64	10346.7	10346.3	8640.75	8655.59	8678.84	8695.59	8774.87	9282.71	9462.48		799.55	18821.3	18629.1	16508.3	16511.3	16571.5	16577.1	16523.2	17430.1	17351.7	16521	16701														7823.17	0.97761	7840.34	0.92383	7820.19	0.98999
			799.59	10296	10363.4	8637.03	8651.94	8675.34	8692.28	8775.33	9313.28	9440.34		799.5	19067.7	18638.1	16501.6	16504.6	16565.2	16570.9	16516.8	17455.3	17323.4	16514.4	16698.6														7824.18	0.9775	7841.29	0.92896	7821.21	0.98378
			799.54	10405	10383.6	8633.41	8648.41	8671.94	8689.07	8776.1	9346.42	9418.7		799.45	18837	18648.4	16494.2	16497.2	16558.2	16564	16509.6	17481	17295.1	16507.1	16695.6														7825.2	0.97761	7842.31	0.93423	7822.08	0.97603
			799.49	10570.3	10406.7	8629.55	8644.62	8668.3	8685.62	8776.82	9381.84	9397.26		799.4	18655	18661.5	16487.5	16490.5	16551.8	16557.8	16503.1	17508.7	17268	16500.4	16693.4														7826.14	0.97785	7843.18	0.93951	7823.17	0.97188
			799.44	10808.6	10432.9	8625.32	8640.47	8664.29	8681.81	8777.4	9419.61	9375.86		799.35	18703.8	18677.2	16481.2	16484.3	16545.9	16552	16497.1	17538.3	17242	16494.2	16691.9														7827.16	0.97825	7844.13	0.94473	7824.26	0.9663
			799.39	10601.6	10462	8620.55	8635.79	8659.76	8677.48	8777.68	9459.72	9354.34		799.3	18902.9	18694.9	16474.8	16477.9	16539.8	16546.2	16491	17569	17216.4	16487.9	16690.3														7828.25	0.97888	7845.23	0.94982	7825.2	0.95947
			799.34	10560.1	10495.2	8616.23	8631.55	8655.66	8673.58	8778.65	9503.28	9333.66		799.25	18885.2	18714.2	16467.8	16470.9	16533.2	16539.7	16484.2	17600.7	17190.8	16481	16688.4														7829.27	0.98	7846.1	0.95433	7826.22	0.95255
			799.29	10642.7	10532.5	8611.99	8627.39	8651.65	8669.78	8779.98	9550.15	9313.44		799.2	18810.7	18735.7	16460.8	16463.9	16526.6	16533.3	16477.5	17633.8	17165.8	16474	16686.7														7830.22	0.98115	7847.05	0.95841	7827.23	0.9481
			799.24	11114.7	10573.4	8607.56	8623.04	8647.46	8665.79	8781.4	9600.07	9293.44		799.15	18907.6	18759.7	16454.1	16457.2	16520.2	16527	16471	17668.5	17141.6	16467.3	16685.3														7831.31	0.98272	7848.08	0.96159	7828.18	0.94536
			799.19	10697.1	10617.4	8602.09	8617.65	8642.22	8660.77	8782.09	9652.37	9272.79		799.1	18788.2	18785.7	16447	16450.1	16513.5	16520.5	16464.2	17704.6	17117.6	16460.3	16683.9														7832.18	0.98466	7849.1	0.96394	7829.2	0.94285
			799.14	10594.2	10666.6	8597.52	8613.17	8637.89	8656.65	8784	9709.11	9253.41		799.05	18735	18814.3	16440.2	16443.4	16507.1	16514.3	16457.8	17742.4	17094.4	16453.7	16683														7833.42	0.98717	7850.12	0.9652	7830.36	0.93916
			799.09	10762.4	10720.4	8593.16	8608.9	8633.77	8652.75	8786.48	9769.72	9234.62		799	18452.8	18845.3	16433.6	16436.8	16500.8	16508.3	16451.5	17782	17071.9	16447.1	16682.5														7834.36	0.98972	7851.22	0.96574	7831.31	0.93802
			799.04	10779.3	10778.4	8588.43	8604.25	8629.28	8648.48	8788.98	9833.78	9215.8		798.95	19234.5	18879.5	16427.8	16431	16495.4	16503	16445.9	17823.9	17050.6	16441.4	16683														7835.31	0.99265	7852.17	0.96557	7832.32	0.9381
			798.99	10950.8	10840.9	8583.65	8599.56	8624.75	8644.16	8791.83	9901.51	9197.31		798.9	19227.4	18913.7	16419.7	16422.9	16487.7	16495.5	16438.2	17865.1	17027.6	16433.3	16681.5														7836.26	0.99566	7853.12	0.96511	7833.42	0.93863
			798.94	11202.2	10907.6	8578.49	8594.48	8619.83	8639.47	8794.74	9972.69	9178.78		798.85	19172.8	18950.3	16411.6	16414.8	16480	16488	16430.4	17908	17005	16425.3	16680.3														7837.28	0.99881	7854.22	0.96479	7834.36	0.94145
			798.89	11180.2	10978.4	8572.76	8588.85	8614.35	8634.22	8797.58	10047.1	9160.04		798.8	18908.4	18989.4	16403.7	16406.9	16472.4	16480.6	16422.8	17952.5	16983	16417.4	16679.5														7838.44	1.00232	7855.25	0.96503	7835.38	0.94372
			798.84	10827.2	11053.9	8567.07	8583.25	8608.91	8629.02	8800.97	10125.4	9141.67		798.75	18604.1	19031.6	16396.5	16399.7	16465.5	16474	16415.9	17999.5	16962.2	16410.3	16679.7														7839.46	1.00537	7856.2	0.96625	7836.4	0.94668
			798.79	11352.1	11134.8	8562.15	8578.41	8604.23	8624.58	8805.71	10208.2	9124.38		798.7	19212.8	19077	16390.1	16393.3	16459.6	16468.2	16409.8	18048.8	16942.7	16404	16681.1														7840.34	1.00816	7857.22	0.96876	7837.35	0.94807
			798.74	11503.5	11219	8556.06	8572.41	8598.4	8618.98	8809.91	10293.3	9106.26		798.65	19416	19123	16382	16385.2	16451.8	16460.7	16402	18097.9	16921.8	16395.9	16681.1														7841.29	1.01093	7858.25	0.97316	7838.3	0.95293
			798.69	11351.4	11307.1	8549.63	8566.07	8592.23	8613.05	8814.46	10381.4	9088.12		798.6	19788.3	19170.8	16373.2	16376.5	16443.5	16452.5	16393.7	18148.1	16900.8	16387.2	16680.9														7842.23	1.01339	7860.3	0.98741	7839.39	0.95747
			798.64	11195	11399.6	8543.52	8560.05	8586.38	8607.45	8820.08	10472.6	9070.61		798.55	19271.2	19219.7	16363.4	16366.6	16434	16443.3	16384.2	18198.6	16879	16377.5	16680														7843.26	1.01547	7862.35	1.00713	7840.34	0.95934
			798.59	11640	11496.1	8537.73	8554.36	8580.85	8602.17	8826.87	10566.7	9053.73		798.5	19586.8	19272.3	16355	16358.3	16426.1	16435.6	16376.2	18252	16859	16369.2	16680.9														7844.28	1.01766	7864.34	1.02775	7841.36	0.96146
			798.54	11726.4	11594.8	8530.96	8547.68	8574.35	8595.92	8833.62	10661.9	9036.15		798.45	19174.9	19326.3	16345.7	16349	16417.2	16426.9	16367.3	18305.9	16838.5	16359.9	16681.4														7845.23	1.01959	7866.32	1.04697	7842.23	0.96384
			798.49	11727.7	11695.7	8523.99	8540.81	8567.65	8589.48	8841.18	10757.9	9018.67		798.4	18849.7	19383.6	16337.5	16340.8	16409.4	16419.4	16359.5	18362.2	16819.5	16351.9	16683.5														7846.18	1.02138	7868.08	1.06182	7843.26	0.96597
			798.44	12138.6	11798.4	8517	8533.91	8560.92	8583.02	8849.87	10854.3	9001.45		798.35	19551.7	19444	16330.3	16333.6	16402.6	16412.8	16352.7	18420.8	16801.7	16344.7	16687														7847.13	1.0229	7870.29	1.07353	7844.13	0.96901
			798.39	12085.2	11901.1	8509.1	8526.1	8553.29	8575.65	8858.93	10949	8983.6		798.3	20106.9	19504.3	16321	16324.3	16393.7	16404.2	16343.8	18478.4	16782.2	16335.5	16689														7848.15	1.02422	7872.2	1.08164	7845.15	0.97147
			798.34	11876.5	12003.7	8501.3	8518.4	8545.77	8568.4	8869.51	11042	8966.12		798.25	19469.6	19564.8	16310.1	16313.5	16383.2	16393.9	16333.3	18535.4	16761.5	16324.6	16689.9														7849.17	1.02551	7873.89	1.08739	7846.18	0.97429
			798.29	12109.1	12105.4	8493.94	8511.14	8538.68	8561.58	8882.14	11132.2	8949.32		798.2	19517.4	19629	16301	16304.4	16374.6	16385.5	16324.7	18595	16742.8	16315.6	16693.3														7850.12	1.02653	7875.95	1.09013	7847.13	0.97546
			798.24	12054.9	12203.7	8486.05	8503.35	8531.07	8554.25	8896	11217	8932.27		798.15	19851	19694.7	16291.7	16295.1	16365.7	16376.9	16315.9	18655.1	16724.3	16306.4	16697.1														7851.22	1.02739	7878.23	1.08851	7848.15	0.98053
			798.19	11728.1	12298	8478.26	8495.66	8523.57	8547.03	8911.95	11295.6	8915.57		798.1	20003.6	19760.9	16281.4	16284.9	16355.9	16367.3	16306.1	18714.9	16705	16296.2	16700.6														7852.17	1.02812	7880.22	1.08142	7849.17	0.98341
			798.14	12043.9	12387.4	8471.17	8488.67	8516.76	8540.51	8930.8	11366.7	8899.8		798.05	19885	19827.9	16270.7	16274.1	16345.6	16357.3	16295.9	18774.3	16685.6	16285.6	16704.4														7853.12	1.02864	7882.21	1.0694	7850.12	0.9856
			798.09	12171.2	12469	8463.38	8480.98	8509.26	8533.3	8951.4	11427.5	8883.57		798	20013.8	19896.4	16260.3	16263.8	16335.6	16347.6	16285.9	18834.2	16666.8	16275.2	16709.3														7854.15	1.02893	7884.06	1.05218	7851.22	0.98417
			798.04	12443.9	12542.1	8455.29	8472.99	8501.46	8525.79	8974.49	11476.6	8867.26		797.95	19819.1	19965.2	16249.5	16252.9	16325.3	16337.5	16275.6	18893.4	16647.8	16264.5	16714.5														7855.1	1.02907	7886.27	1.03084	7852.17	0.98687
			797.99	12566	12605	8446.59	8464.39	8493.05	8517.68	8999.95	11512.3	8850.57		797.9	19968	20035.3	16239.2	16242.7	16315.4	16327.9	16265.9	18952.6	16629.6	16254.3	16721.2														7856.27	1.02893	7888.34	1.00716	7853.2	0.9898
			797.94	12439	12657.2	8437.6	8455.51	8484.35	8509.3	9028.48	11533.8	8833.82		797.85	19974.5	20105.3	16228.4	16231.9	16305.1	16317.9	16255.7	19010.6	16611.1	16243.6	16728.3														7857.3	1.02852	7890.26	0.98204	7854.15	0.9891
			797.89	12443.5	12698.9	8428.87	8446.88	8475.92	8501.17	9060.95	11540.8	8817.53		797.8	20459.4	20175.2	16217.6	16221.2	16294.8	16307.8	16245.5	19067.2	16592.9	16232.9	16736.3														7858.25	1.02774	7892.33	0.95806	7855.25	0.99222
			797.84	12567.5	12729.6	8420.11	8438.23	8467.47	8493.03	9097.44	11532.6	8801.42		797.75	19804.6	20243.4	16205.4	16209	16283	16296.3	16233.8	19120.9	16573.5	16220.8	16744														7860.3	1.02563	7894.18	0.93768	7856.2	0.99451
			797.79	13171.8	12749.5	8411.07	8429.29	8458.72	8484.61	9138.12	11508.9	8785.21		797.7	19641.6	20312.8	16195	16198.6	16273.1	16286.7	16224	19174.5	16556.1	16210.5	16754.5														7862.21	1.02301	7896.25	0.92367	7857.3	0.9979
			797.74	12903.1	12758.2	8400.68	8419.01	8448.64	8474.85	9182.21	11469	8767.87		797.65	19888.5	20381.7	16185.1	16188.7	16263.6	16277.6	16214.7	19226.2	16539.3	16200.6	16766.6														7864.34	1.02003	7898.17	0.91591	7858.25	0.99861
			797.69	12407.9	12758.9	8390.86	8409.29	8439.13	8465.67	9232.06	11415.8	8751.27		797.6	20580.3	20448.6	16174.4	16178	16253.5	16267.7	16204.7	19274.5	16522	16190	16779.1														7866.17	1.01632	7899.88	0.91496	7860.15	1.0074
			797.64	12830.5	12753.5	8382.1	8400.64	8430.68	8457.55	9288.56	11350.7	8735.92		797.55	20479.7	20511.6	16161.7	16165.3	16241.2	16255.8	16192.7	19317.4	16502.9	16177.4	16790.9														7868.3	1.01263	7902.03	0.92051	7862.35	1.01848
			797.59	12866.9	12742	8372.39	8391.04	8421.29	8448.5	9350.09	11273.2	8719.81		797.5	20499.7	20572.7	16149.3	16152.9	16229.3	16244.1	16180.9	19356.9	16484.3	16165.1	16804.2														7870.29	1.00873	7904.03	0.93025	7864.19	1.02603
			797.54	12944.7	12727	8362.59	8381.35	8411.8	8439.36	9417.98	11185.7	8703.76		797.45	20539	20631.3	16136.7	16140.4	16217.2	16232.4	16169.1	19392.3	16465.7	16152.6	16818.7														7872.12	1.00487	7906.03	0.94183	7866.32	1.03506
			797.49	12934.7	12710.6	8352.59	8371.47	8402.13	8430.04	9492.28	11089.9	8687.69		797.4	20880.2	20686.9	16124	16127.7	16205	16220.5	16157.1	19423.1	16447.1	16140	16834.6														7873.96	1.00102	7908.11	0.95376	7868.15	1.04324
			797.44	12999	12694.8	8342.59	8361.58	8392.46	8420.72	9573.58	10987.6	8671.79		797.35	20471.8	20738.3	16110.3	16114	16191.8	16207.6	16144.2	19448	16427.7	16126.4	16850.9														7878.09	0.99509	7910.19	0.96482	7870.14	1.047
			797.39	12791.2	12681.3	8332.44	8351.54	8382.63	8411.25	9661.97	10880.2	8655.88		797.3	21346.3	20787.3	16097.8	16101.5	16179.7	16195.9	16132.4	19468.7	16409.6	16113.9	16869.8														7880.15	0.99348	7912.34	0.97486	7872.12	1.04966
			797.34	12573.9	12672.6	8322.71	8341.93	8373.23	8402.23	9758.21	10770	8640.55		797.25	20572.1	20829.9	16082.6	16086.4	16165.1	16181.6	16118.1	19481.4	16389.1	16098.9	16887.9														7882.07	0.99251	7914.13	0.98249	7874.18	1.05409
			797.29	12673.6	12669.9	8313.43	8332.77	8364.29	8393.66	9862.52	10658	8625.81		797.2	20809.5	20870.8	16069.7	16073.5	16152.7	16169.5	16106	19490.4	16370.9	16086	16909.7														7884.06	0.99165	7916.14	0.98814	7875.95	1.05038
			797.24	12881.7	12673.7	8303.92	8323.37	8355.12	8384.86	9973.84	10545.2	8610.99		797.15	21348.8	20906.8	16056	16059.8	16139.5	16156.7	16093.2	19492.6	16352.1	16072.4	16932.6														7886.2	0.99139	7918.37	0.99183	7878.09	1.04678
			797.19	12701.8	12684.6	8293.94	8313.5	8345.47	8375.6	10091.8	10432.1	8595.83		797.1	21330.3	20936.9	16040.8	16044.6	16124.8	16142.4	16078.8	19487	16331.9	16057.3	16955.6														7888.34	0.99162	7920.31	0.99384	7880.3	1.04346
			797.14	12828.5	12703.8	8284.32	8304.01	8336.2	8366.73	10216.7	10320.6	8581.18		797.05	21063.6	20962.7	16025.5	16029.3	16110.1	16128	16064.5	19475	16311.8	16042.1	16980.5														7890.41	0.99197	7922.24	0.99452	7882.14	1.03512
			797.09	13020.6	12730.5	8274.41	8294.21	8326.64	8357.56	10347.1	10210.6	8566.36		797	20421.5	20984.9	16011	16014.8	16096.1	16114.4	16051	19457.4	16292.6	16027.7	17008														7892.33	0.99228	7924.1	0.99419	7884.35	1.02452
			797.04	13102.8	12763.8	8264.05	8283.98	8316.63	8347.96	10481.7	10102.6	8551.22		796.95	20769	21004.7	15998.3	16002.1	16083.9	16102.6	16039.3	19435.3	16275.3	16015.1	17039.1														7894.18	0.99293	7926.12	0.99348	7886.27	1.01455
			796.99	13053.5	12802.9	8253.5	8273.55	8306.43	8338.17	10618.8	9997.36	8536		796.9	20915.3	21019.3	15984.5	15988.4	16070.7	16089.8	16026.6	19405.9	16257	16001.4	17071.2														7896.1	0.99397	7928.13	0.99194	7888.41	1.00143
			796.94	13136.1	12845.9	8243.02	8263.2	8296.32	8328.48	10756.6	9895.47	8520.99		796.85	21190.8	21029.6	15970.3	15974.2	16057	16076.5	16013.4	19369.9	16238.5	15987.3	17104.9														7898.25	0.9954	7930.15	0.98933	7890.41	0.98798
			796.89	13147.8	12890.2	8232.35	8252.65	8286.01	8318.59	10892	9796.89	8505.89		796.8	20980.7	21035.3	15955.3	15959.2	16042.5	16062.4	15999.5	19327.3	16219.2	15972.4	17139.8														7900.1	0.99648	7932.02	0.98604	7892.18	0.97567
			796.84	13318.7	12932.7	8221.62	8242.05	8275.65	8308.67	11021.7	9701.93	8490.84		796.75	21105	21038.3	15940.8	15944.7	16028.6	16048.9	15986.2	19279.7	16200.6	15958	17177.2														7857.3	1.02852	7890.26	0.98204	7854.15	0.9891
			796.79	12907.8	12969.1	8210.51	8231.06	8264.9	8298.36	11141.5	9610.26	8475.51		796.7	20762.5	21037.8	15925.9	15929.9	16014.3	16035	15972.5	19226.4	16181.6	15943.2	17216.2														7858.25	1.02774	7892.33	0.95806	7855.25	0.99222
			796.74	12738.4	12996.4	8200.26	8220.94	8255.03	8288.93	11248.2	9523.4	8461.16		796.65	20832.3	21035.6	15912	15916	16000.9	16022	15959.9	19169.2	16163.8	15929.3	17258.3														7860.3	1.02563	7894.18	0.93768	7856.2	0.99451
			796.69	12546.3	13009.6	8190.36	8211.17	8245.5	8279.87	11336.9	9440.72	8447.25		796.6	20810	21030.8	15897.8	15901.8	15987.3	16008.9	15947	19107.1	16145.7	15915.2	17302.2														7862.21	1.02301	7896.25	0.92367	7857.3	0.9979
			796.64	12900.2	13004.7	8180.85	8201.8	8236.38	8271.21	11403.5	9362.24	8433.84		796.55	20847.6	21024.2	15883.6	15887.6	15973.7	15995.7	15934.2	19041.1	16127.8	15901.2	17348.1														7864.34	1.02003	7898.17	0.91591	7858.25	0.99861
			796.59	12867.1	12976.8	8170.56	8191.63	8226.47	8261.77	11443.2	9286.71	8419.73		796.5	21141	21015.9	15869.3	15873.4	15960	15982.5	15921.4	18971.3	16109.9	15887	17395.8														7866.17	1.01632	7899.88	0.91496	7860.15	1.0074
			796.54	12687.5	12924	8160.31	8181.52	8216.62	8252.39	11454.5	9214.81	8405.75		796.45	21280.5	21005.5	15854.1	15858.2	15945.4	15968.3	15907.6	18897.4	16091.1	15871.9	17444.4														7868.3	1.01263	7902.03	0.92051	7862.35	1.01848
			796.49	13019	12845.8	8150.44	8171.78	8207.13	8243.4	11436.5	9146.92	8392.24		796.4	21206	20993.8	15838.5	15842.6	15930.3	15953.8	15893.6	18820.2	16071.9	15856.4	17494.4														7870.29	1.00873	7904.03	0.93025	7864.19	1.02603
			796.44	12580.2	12741.1	8139.82	8161.29	8196.91	8233.67	11388.5	9081.72	8378.07		796.35	21028.8	20981.8	15823	15827.1	15915.5	15939.4	15879.7	18740.8	16053	15841	17546.3														7872.12	1.00487	7906.03	0.94183	7866.32	1.03506
			796.39	12185.5	12613.5	8130.13	8151.74	8187.62	8224.89	11314.2	9020.75	8364.92		796.3	21530.3	20969.9	15808	15812.1	15901.1	15925.4	15866.4	18659.9	16034.7	15826.1	17600.1														7873.96	1.00102	7908.11	0.95376	7868.15	1.04324
			796.34	12117	12465.7	8121.28	8143.03	8179.18	8216.96	11216.5	8963.8	8352.68		796.25	21296.4	20956.5	15791.5	15795.7	15885.2	15910.1	15851.7	18576	16015	15809.7	17653.8														7878.09	0.99509	7910.19	0.96482	7870.14	1.047
			796.29	12035.6	12300.7	8112.56	8134.46	8170.88	8209.17	11098.4	8909.95	8340.65		796.2	20989.9	20943.7	15775.6	15779.8	15869.9	15895.3	15837.7	18491.5	15995.9	15793.9	17709.1														7880.15	0.99348	7912.34	0.97486	7872.12	1.04966
			796.24	12359.6	12123.1	8104.01	8126.04	8162.73	8201.56	10964.8	8859.19	8328.86		796.15	20516.6	20932	15760.6	15764.8	15855.5	15881.4	15824.6	18407	15977.8	15779	17766.1														7882.07	0.99251	7914.13	0.98249	7874.18	1.05409
			796.19	12128.6	11936.1	8094.72	8116.9	8153.87	8193.24	10818.9	8810.43	8316.41		796.1	21120.4	20921.7	15746.9	15751.1	15842.4	15868.9	15813	18323.2	15961	15765.4	17825														7884.06	0.99165	7916.14	0.98814	7875.95	1.05038
			796.14	11873.4	11744.9	8085.92	8108.24	8145.49	8185.41	10666.1	8764.73	8304.52		796.05	21503.4	20909.8	15731.4	15735.7	15827.6	15854.6	15799.6	18237.5	15942.5	15750	17882.2														7886.2	0.99139	7918.37	0.99183	7878.09	1.04678
			796.09	11685.3	11553.1	8077.66	8100.12	8137.66	8178.13	10510.2	8722.01	8293.23		796	21164.8	20896.6	15714.8	15719	15811.6	15839.1	15785.2	18150.6	15923	15733.5	17937.9														7888.34	0.99162	7920.31	0.99384	7880.3	1.04346
			796.04	11280.3	11363.2	8069.79	8092.4	8130.22	8171.27	10353.9	8681.92	8282.4		795.95	20926.9	20884	15699.1	15703.4	15796.5	15824.6	15771.8	18065	15904.4	15717.9	17993.9														7890.41	0.99197	7922.24	0.99452	7882.14	1.03512
			795.99	10586.5	11178.5	8062.78	8085.54	8123.65	8165.28	10200.6	8644.89	8272.51		795.9	20966.3	20871.6	15684	15688.3	15782.1	15810.8	15759.2	17980.5	15886.5	15703	18049.2														7892.33	0.99228	7924.1	0.99419	7884.35	1.02452
			795.94	11363.3	11001.3	8057.28	8080.19	8118.59	8160.8	10052.6	8611.36	8264.17		795.85	20896.9	20858	15668.8	15673.1	15767.6	15796.8	15746.6	17896.4	15868.5	15687.9	18102.5														7894.18	0.99293	7926.12	0.99348	7886.27	1.01455
			795.89	11378.6	10829.5	8050.07	8073.12	8111.82	8154.64	9908.09	8577.99	8254.19		795.8	20664.4	20843.2	15653.7	15658.1	15753.1	15783	15734.3	17813.4	15850.8	15672.9	18153.5														7896.1	0.99397	7928.13	0.99194	7888.41	1.00143
			795.84	11146.6	10665.8	8042.81	8066.02	8105.01	8148.44	9769.82	8546.32	8244.21		795.75	20588.2	20827.2	15639.2	15643.6	15739.4	15769.8	15722.7	17732.1	15833.7	15658.6	18202.1														7898.25	0.9954	7930.15	0.98933	7890.41	0.98798
			795.79	10623.3	10511	8036.03	8059.4	8098.7	8142.75	9638.8	8516.73	8234.78		795.7	20808.6	20808.9	15625	15629.4	15725.8	15756.8	15711.5	17652	15816.9	15644.4	18247														7900.1	0.99648	7932.02	0.98604	7892.18	0.97567
			795.74	10783.9	10366.4	8030.39	8053.91	8093.52	8138.2	9516.35	8489.79	8226.54		795.65	21107.5	20787	15610	15614.5	15711.5	15743.2	15699.7	17572.5	15799.4	15629.6	18286.8
			795.69	10492.8	10230.3	8024.38	8048.06	8087.98	8133.31	9401	8463.89	8217.98		795.6	20967.3	20760.6	15594.2	15598.7	15696.4	15728.7	15687.2	17493.3	15781.1	15613.9	18320.7
			795.64	10706.5	10103.7	8019	8042.83	8083.06	8129.05	9293.72	8439.9	8210.1		795.55	20555.5	20730.4	15578.7	15583.2	15681.6	15714.6	15675.3	17416	15763.1	15598.5	18349
			795.59	10645.8	9985.18	8013.14	8037.13	8077.68	8124.33	9193.3	8416.62	8201.79		795.5	20673.7	20696.7	15564.4	15568.9	15668	15701.6	15664.7	17341.3	15746.4	15584.3	18372.1
			795.54	10418.5	9874.98	8007.39	8031.55	8072.42	8119.76	9100.02	8394.55	8193.65		795.45	20570.7	20657.5	15549.6	15554.2	15654	15688.3	15654	17267.7	15729.4	15569.7	18387.8
			795.49	10287.2	9773.32	8002.13	8026.45	8067.65	8115.68	9014.17	8373.99	8186.04		795.4	20185.5	20613	15535.2	15539.7	15640.2	15675.2	15643.7	17195.9	15712.6	15555.3	18396.5
			795.44	9955.24	9679.45	7997.15	8021.63	8063.15	8111.9	8935.11	8354.64	8178.75		795.35	20280.7	20563.7	15521.8	15526.4	15627.6	15663.2	15634.8	17126.6	15697	15542	18398.4
			795.39	9767.05	9593.39	7992.88	8017.53	8059.38	8108.84	8862.92	8336.87	8172.22		795.3	20721.8	20507.9	15508	15512.7	15614.6	15651	15625.8	17058.8	15681	15528.5	18391.9
			795.34	9708.76	9514.35	7989	8013.82	8056.02	8106.21	8796.89	8320.29	8166.14		795.25	20116.5	20444.7	15493	15497.7	15600.3	15637.5	15615.9	16991.1	15663.8	15513.5	18376
			795.29	9601.31	9441.54	7985.25	8010.24	8052.77	8103.72	8736.3	8304.56	8160.21		795.2	20350.1	20377.1	15479.7	15484.4	15587.7	15625.6	15607.9	16926.8	15648.4	15500.4	18353.7
			795.24	9674.8	9374.76	7981.73	8006.89	8049.77	8101.47	8680.98	8289.74	8154.55		795.15	20436.9	20302.9	15465.6	15470.4	15574.5	15613.1	15599.6	16863.4	15632.3	15486.5	18322.7
			795.19	9652.66	9313.1	7978.03	8003.37	8046.59	8099.08	8630.08	8275.38	8148.77		795.1	20196.5	20222.6	15451.3	15456	15560.9	15600.4	15591.4	16801.2	15615.9	15472.2	18283.7
			795.14	9571.3	9256.34	7974.38	7999.89	8043.47	8096.74	8583.44	8261.64	8143.06		795.05	19961.2	20137.8	15437.6	15442.4	15548	15588.2	15584.3	16741.4	15600.2	15458.7	18238
			795.09	9010.94	9204.2	7970.9	7996.59	8040.52	8094.6	8540.82	8248.6	8137.56		795	20147.4	20048.9	15424.6	15429.4	15535.8	15576.8	15578.4	16683.7	15585.2	15445.8	18186.2
			795.04	8868.8	9157.28	7968.63	7994.5	8038.79	8093.7	8502.86	8237.25	8133.31		794.95	19828.7	19955.3	15411	15415.8	15522.9	15564.8	15572.3	16626.9	15569.6	15432.3	18127.4
			794.99	8903.29	9114.41	7966.66	7992.71	8037.37	8093.12	8468.43	8226.69	8129.4		794.9	19828.5	19859.2	15398.2	15403.1	15511	15553.8	15567.8	16572.6	15555	15419.7	18064
			794.94	8846.02	9074.82	7964.62	7990.85	8035.88	8092.48	8436.79	8216.47	8125.45		794.85	19646.4	19760	15385.5	15390.4	15499.1	15542.7	15563.9	16519.7	15540.4	15407.1	17995.4
			794.89	9013.39	9038.4	7962.7	7989.11	8034.52	8091.99	8407.84	8206.76	8121.65		794.8	19611.3	19659.5	15373.2	15378.1	15487.6	15532.1	15561.2	16468.7	15526.2	15395	17923
			794.84	8779.33	9004.36	7960.4	7987.01	8032.79	8091.16	8380.85	8197.05	8117.52		794.75	19232.6	19557.7	15361	15365.9	15476.2	15521.6	15559.4	16419.3	15512.2	15382.9	17847.1
			794.79	8926.24	8973.27	7958.62	7985.41	8031.58	8090.85	8356.42	8188.18	8113.92		794.7	18971.3	19456.5	15349.8	15354.8	15465.9	15512.2	15559.6	16372.3	15499.3	15371.9	17769.3
			794.74	8566.76	8944.16	7956.51	7983.49	8030.05	8090.24	8333.56	8179.32	8110.04		794.65	19331.1	19356.1	15339.4	15344.4	15456.3	15503.6	15561.6	16327.4	15487.1	15361.6	17689.9
			794.69	8378.79	8917.85	7955.18	7982.35	8029.31	8090.44	8313.15	8171.53	8106.96		794.6	19392.7	19255.5	15327.9	15332.9	15445.7	15493.9	15563.8	16282.7	15473.9	15350.2	17607.6
			794.64	8356.09	8893.8	7954.25	7981.62	8028.97	8091.07	8294.64	8164.44	8104.32		794.55	18968.8	19156.4	15316.2	15321.2	15434.8	15484	15567.2	16239.1	15460.5	15338.6	17524.1
			794.59	8658.85	8871.47	7953.38	7980.94	8028.7	8091.78	8277.52	8157.65	8101.75		794.5	19774.9	19060.7	15305.6	15310.7	15425.2	15475.4	15573.3	16198	15448.3	15328.2	17441.1
			794.54	8589.33	8849.96	7951.84	7979.6	8027.77	8091.85	8260.93	8150.44	8098.55		794.45	18813.2	18965.6	15292.8	15297.9	15413.2	15464.4	15578.9	16155.7	15433.8	15315.5	17355.5
			794.49	8629.56	8830.01	7950.44	7978.42	8026.99	8092.1	8245.58	8143.62	8095.53		794.4	19458.2	18876.7	15282.6	15287.8	15403.9	15456.2	15589.3	16117.3	15422	15305.5	17272.9
			794.44	8505.4	8811.23	7948.96	7977.14	8026.13	8092.28	8231.12	8136.93	8092.45		794.35	19047.8	18790	15270.6	15275.8	15392.8	15446.1	15600.2	16078.1	15408.4	15293.6	17188.9
			794.39	8411.92	8793.86	7947.75	7976.13	8025.55	8092.76	8217.8	8130.72	8089.65		794.3	18407.8	18709.3	15259.7	15264.9	15382.8	15437.2	15614.9	16041.2	15396	15282.9	17107
			794.34	8221.42	8777.75	7946.74	7975.32	8025.18	8093.47	8205.48	8124.9	8087.09		794.25	18916.9	18635.6	15250.6	15255.9	15374.7	15430.2	15634.4	16007.2	15385.4	15274	17028.1
			794.29	8382.18	8763.01	7946.14	7974.94	8025.22	8094.63	8194.27	8119.67	8084.96		794.2	18236.3	18566.3	15240	15245.3	15365.1	15421.7	15655.8	15972.7	15373.3	15263.6	16949
			794.24	8385.81	8748.83	7945.19	7974.2	8024.93	8095.47	8183.39	8114.28	8082.51		794.15	18608.8	18505.2	15231.4	15236.7	15357.4	15415.2	15682.9	15941.1	15363.2	15255.1	16873.4
			794.19	8247.27	8735.47	7944.23	7973.45	8024.62	8096.32	8173.09	8109.04	8080.07		794.1	18898.6	18449.9	15221.7	15227	15348.6	15407.6	15713.1	15909.4	15352	15245.5	16798.3
			794.14	7909.24	8723.18	7943.56	7973.01	8024.63	8097.51	8163.64	8104.26	8077.96		794.05	19011.3	18401.2	15211.1	15216.4	15339	15399.2	15747	15877.7	15340	15235.1	16724.3
			794.09	8055.81	8712.35	7943.64	7973.3	8025.39	8099.47	8155.42	8100.36	8076.6		794	18796.9	18360.1	15200.1	15205.5	15329	15390.5	15785.6	15846.5	15327.7	15224.3	16651.8
			794.04	7982.02	8701.85	7943.4	7973.28	8025.83	8101.15	8147.34	8096.29	8074.95		793.95	18664	18327.9	15189.8	15195.2	15319.6	15382.4	15830.3	15816.8	15315.9	15214.1	16581.8
			793.99	7795.41	8692.17	7943.31	7973.42	8026.44	8103.02	8139.85	8092.51	8073.48		793.9	18403.9	18304.8	15179.7	15185.2	15310.6	15374.7	15881.2	15788.2	15304.5	15204.2	16514.1
			793.94	8107.99	8683.48	7943.63	7973.97	8027.47	8105.33	8133.17	8089.27	8072.44		793.85	18739.3	18291.6	15170.4	15176	15302.4	15367.8	15939.2	15761.1	15293.9	15195.1	16449.2
			793.89	8075.04	8674.67	7943.27	7973.84	8027.82	8107	8126.17	8085.48	8070.73		793.8	18300.4	18286.9	15160.1	15165.7	15293.1	15359.9	16002.8	15733.8	15282.3	15185	16385.4
			793.84	7945.39	8666.46	7942.99	7973.79	8028.26	8108.77	8119.58	8081.88	8069.12		793.75	18227.7	18293.2	15151.1	15156.7	15285.1	15353.2	16074.5	15708.4	15272	15176.1	16324.9
			793.79	7967.03	8659.02	7942.98	7974.02	8028.98	8110.87	8113.58	8078.66	8067.81		793.7	17851.4	18309.4	15142.2	15147.8	15277.3	15346.9	16153.3	15683.8	15261.8	15167.4	16266.6
			793.74	8171.48	8652.02	7942.93	7974.2	8029.67	8112.97	8107.84	8075.51	8066.48		793.65	18236.3	18336.3	15134.4	15140.1	15270.5	15341.6	16240.2	15661	15252.8	15159.8	16211.3
			793.69	7872.96	8645.03	7942.43	7973.95	8029.93	8114.65	8101.92	8072.02	8064.72		793.6	18574.2	18371.4	15125.5	15131.2	15262.7	15335.2	16332.6	15637.6	15242.6	15151	16156.9
			793.64	8002.59	8639.12	7942.58	7974.34	8030.84	8117.03	8096.92	8069.28	8063.62		793.55	18206.9	18414.1	15115.5	15121.3	15253.8	15327.9	16429.9	15613.9	15231.4	15141.2	16103.5
			793.59	7901.64	8633.33	7942.45	7974.46	8031.48	8119.17	8091.88	8066.35	8062.27		793.5	18398.9	18465.3	15106.6	15112.4	15246	15321.6	16533.1	15591.7	15221.3	15132.5	16053
			793.54	7820.57	8628.16	7942.54	7974.8	8032.35	8121.57	8087.27	8063.72	8061.15		793.45	19039.1	18521.7	15097.1	15102.9	15237.7	15314.9	16639.1	15569.5	15210.6	15123.2	16003.8
			793.49	8323.41	8623.54	7942.81	7975.31	8033.4	8124.2	8083.06	8061.36	8060.23		793.4	18764.8	18579.5	15085.8	15091.6	15227.4	15306.3	16744.1	15545.9	15198.1	15112	15954.5
			793.44	8287.66	8618.19	7941.98	7974.74	8033.37	8125.78	8077.96	8057.99	8058.23		793.35	18521.3	18638.5	15075.2	15081	15218	15298.5	16848	15523.5	15186.4	15101.6	15907.7
			793.39	7932.85	8613.26	7941.22	7974.24	8033.43	8127.48	8073.13	8054.78	8056.32		793.3	18377.7	18694.3	15065.2	15071.1	15209.2	15291.5	16946.4	15502.3	15175.3	15091.9	15863.3
			793.34	8044.36	8609.44	7941.24	7974.52	8034.27	8130	8069.24	8052.41	8055.2		793.25	18590.9	18742.2	15055.7	15061.6	15200.8	15284.9	17034.7	15481.9	15164.7	15082.5	15821
			793.29	7972.58	8605.7	7941.02	7974.56	8034.88	8132.34	8065.27	8049.87	8053.85		793.2	19140.7	18776.2	15045.5	15051.5	15191.8	15277.7	17107	15461.3	15153.4	15072.5	15779.6
			793.24	8130.13	8602.43	7940.95	7974.76	8035.65	8134.88	8061.63	8047.56	8052.68		793.15	18685.8	18790.5	15033.7	15039.7	15181.2	15268.9	17157.5	15439.5	15140.5	15060.9	15738.1
			793.19	7979.14	8599.11	7940.53	7974.62	8036.1	8137.12	8057.79	8044.98	8051.18		793.1	18410	18783.8	15023.2	15029.2	15171.9	15261.5	17185.2	15419.3	15128.9	15050.6	15699.3
			793.14	8096.31	8596.42	7940.45	7974.81	8036.88	8139.76	8054.42	8042.78	8050.02		793.05	18727.2	18752.8	15013.4	15019.5	15163.4	15254.9	17186.7	15400.2	15118.1	15041	15662.8
			793.09	8103.08	8593.76	7940.11	7974.74	8037.42	8142.2	8050.93	8040.4	8048.62		793	18509.5	18695	15002.7	15008.9	15153.9	15247.5	17159.6	15380.6	15106.4	15030.5	15626.6
			793.04	7929.36	8591.35	7939.75	7974.67	8037.96	8144.68	8047.54	8038.05	8047.22		792.95	18633.7	18613	14992.6	14998.8	15145.1	15240.7	17106.7	15361.9	15095.2	15020.6	15592.3
			792.99	7876.08	8589.6	7939.78	7974.98	8038.88	8147.6	8044.66	8036.15	8046.22		792.9	18093.8	18508.8	14982.1	14988.3	15135.9	15233.6	17029.8	15343	15083.7	15010.3	15558.9
			792.94	8035.51	8588.22	7939.91	7975.4	8039.94	8150.7	8042.01	8034.41	8045.34		792.85	18399.1	18388.2	14973.1	14979.4	15128.2	15228.1	16935	15326	15073.8	15001.5	15528.1
			792.89	7911.54	8586.76	7939.71	7975.48	8040.66	8153.51	8039.12	8032.38	8044.13		792.8	18715.6	18253.9	14963.2	14969.6	15119.6	15221.7	16824.9	15308.5	15062.9	14991.9	15497.5
			792.84	7958.97	8585.82	7939.77	7975.84	8041.66	8156.67	8036.61	8030.68	8043.21		792.75	18251.1	18110.4	14952.4	14958.8	15110.1	15214.5	16704.3	15290.2	15051.1	14981.3	15467.1
			792.79	8165.8	8585.02	7939.73	7976.1	8042.57	8159.79	8034.08	8028.91	8042.19		792.7	17938.3	17964.5	14942.9	14949.3	15102	15208.7	16579.9	15273.5	15040.7	14972	15439
			792.74	7989.14	8584.01	7939.23	7975.91	8043.05	8162.53	8031.2	8026.75	8040.74		792.65	17772.7	17819.2	14934.3	14940.7	15094.7	15203.8	16454.8	15257.8	15031.1	14963.6	15412.7
			792.69	8061.36	8583.62	7939.12	7976.1	8043.92	8165.73	8028.79	8025.02	8039.69		792.6	18044.8	17677	14926.1	14932.6	15087.9	15199.5	16331.5	15242.9	15022	14955.6	15387.7
			792.64	7932.43	8583.32	7938.86	7976.15	8044.65	8168.84	8026.31	8023.17	8038.49		792.55	17764.5	17538.9	14917.1	14923.6	15080.3	15194.4	16211.1	15227.4	15012.1	14946.8	15362.8
			792.59	7998.64	8583.52	7938.87	7976.47	8045.67	8172.32	8024.19	8021.64	8037.58		792.5	17605	17407.9	14908.9	14915.5	15073.5	15190.3	16096.8	15212.9	15003	14938.9	15339.5
			792.54	7860.24	8583.82	7938.74	7976.66	8046.56	8175.74	8022	8020.02	8036.54		792.45	17437.8	17284.5	14901.1	14907.8	15067.2	15186.6	15988.9	15199	14994.4	14931.3	15317.4
			792.49	8022.38	8584.64	7938.91	7977.15	8047.77	8179.54	8020.19	8018.73	8035.82		792.4	17465.4	17169.4	14893.8	14900.5	15061.3	15183.5	15888.2	15185.8	14986.2	14924.2	15296.4
			792.44	8188.37	8585.34	7938.73	7977.3	8048.64	8183.07	8018.09	8017.13	8034.75		792.35	17341.6	17062	14886.4	14893.1	15055.4	15180.4	15794.3	15172.6	14977.9	14917	15276
			792.39	8105.08	8585.9	7938.19	7977.08	8049.17	8186.34	8015.7	8015.2	8033.34		792.3	17386.7	16962.9	14879.3	14886.1	15049.8	15177.8	15707.8	15160	14970	14910.2	15256.6
			792.34	8146.54	8586.86	7937.82	7977.05	8049.89	8189.88	8013.55	8013.49	8032.11		792.25	17259.5	16871.4	14872.1	14878.9	15044.1	15175	15628	15147.4	14961.9	14903.2	15237.7
			792.29	8228.3	8587.96	7937.37	7976.94	8050.53	8193.42	8011.36	8011.73	8030.81		792.2	17087.5	16787.7	14865.2	14872.1	15038.7	15172.8	15555	15135.3	14954.2	14896.6	15219.6
			792.24	8436.87	8589.1	7936.73	7976.64	8051.01	8196.89	8009.06	8009.81	8029.34		792.15	16853.4	16711.5	14858.8	14865.7	15033.9	15171.1	15488.8	15123.8	14947	14890.4	15202.6
			792.19	8255.89	8590.01	7935.64	7975.9	8051.06	8200	8006.36	8007.48	8027.42		792.1	16534.2	16642.5	14853.1	14860	15029.7	15170.2	15429	15113.1	14940.5	14884.9	15186.7
			792.14	8507.54	8591.54	7934.94	7975.55	8051.5	8203.62	8004.1	8005.56	8025.91		792.05	16316.4	16580.7	14848.2	14855.2	15026.5	15170.4	15375.5	15103.5	14934.8	14880.3	15172.2
			792.09	8334.05	8592.74	7933.69	7974.66	8051.42	8206.8	8001.34	8003.13	8023.85		792	16083	16525.2	14844	14851	15023.8	15171.2	15327.7	15094.6	14929.8	14876.3	15158.7
			792.04	8149.55	8594.55	7932.82	7974.15	8051.73	8210.48	7999	8001.1	8022.19		791.95	16296.7	16475.6	14840.4	14847.5	15021.9	15172.9	15285	15086.5	14925.5	14873	15146.3
			791.99	8321.84	8596.99	7932.35	7974.04	8052.46	8214.67	7997.12	7999.5	8020.93		791.9	15962.2	16430.2	14836.2	14843.4	15019.4	15174.1	15245.8	15077.9	14920.5	14869.1	15133.7
			791.94	8466.19	8599.28	7931.5	7973.56	8052.83	8218.61	7994.9	7997.55	8019.31		791.85	16162.4	16390	14833	14840.2	15017.8	15176.4	15211.2	15070.4	14916.5	14866.1	15122.4
			791.89	8356.22	8601.48	7930.33	7972.77	8052.9	8222.37	7992.4	7995.31	8017.38		791.8	16112.7	16353.2	14829.2	14836.4	15015.7	15178.2	15179.4	15062.4	14912	14862.5	15110.8
			791.84	8362.76	8604.17	7929.4	7972.22	8053.23	8226.5	7990.19	7993.34	8015.69		791.75	15786.7	16320.1	14825.5	14832.8	15013.7	15180.3	15150.7	15054.6	14907.5	14859.1	15099.7
			791.79	8383.81	8607.08	7928.46	7971.66	8053.56	8230.77	7987.99	7991.37	8014		791.7	16321.6	16291.2	14822.7	14830	15012.7	15183.5	15125.5	15047.9	14904	14856.6	15089.9
			791.74	8200.43	8610.18	7927.46	7971.06	8053.86	8235.12	7985.79	7989.38	8012.27		791.65	16029.9	16263.6	14818.4	14825.8	15010.1	15185.3	15101	15039.7	14899	14852.5	15078.7
			791.69	8474.94	8613.93	7926.87	7970.86	8054.58	8240.03	7984.02	7987.81	8010.95		791.6	16015.2	16239.4	14814.9	14822.3	15008.5	15188.1	15079.3	15032.5	14894.8	14849.3	15068.7
			791.64	8596.03	8617.32	7925.67	7970.06	8054.72	8244.5	7981.69	7985.66	8009.04		791.55	15862.9	16217.5	14811.4	14818.9	15006.8	15191.1	15059.5	15025.3	14890.7	14846.1	15059
			791.59	8425.13	8620.71	7924.21	7969.01	8054.62	8248.86	7979.12	7983.27	8006.87		791.5	15674.4	16198.3	14808.4	14816	15005.6	15194.7	15041.7	15018.7	14886.9	14843.4	15049.9
			791.54	8309.19	8624.73	7923.12	7968.33	8054.9	8253.78	7976.96	7981.27	8005.08		791.45	16150.6	16181.4	14805.9	14813.5	15005	15199.1	15025.7	15012.8	14883.8	14841.2	15041.6
			791.49	8411.39	8629.27	7922.27	7967.91	8055.46	8259.11	7975.07	7979.54	8003.55		791.4	15739.5	16164.9	14802	14809.7	15003	15202.2	15009.6	15005.5	14879.2	14837.6	15032.1
			791.44	8360.33	8633.85	7921.21	7967.26	8055.81	8264.41	7972.99	7977.6	8001.8		791.35	16116.7	16151.2	14799.3	14807	15002.3	15206.8	14995.7	14999.5	14875.9	14835.2	15024
			791.39	8415.63	8638.82	7920.25	7966.74	8056.3	8270.01	7971.05	7975.8	8000.17		791.3	15991.4	16137.8	14795.5	14803.3	15000.4	15210.4	14981.6	14992.4	14871.4	14831.7	15015
			791.34	8601.71	8643.95	7919.17	7966.09	8056.69	8275.69	7969.02	7973.89	7998.42		791.25	15936.3	16126.1	14792.1	14799.9	14999	15214.6	14968.7	14985.8	14867.3	14828.5	15006.6
			791.29	8732.03	8648.98	7917.68	7965.05	8056.69	8281.18	7966.6	7971.59	7996.27		791.2	15894.9	16115.8	14788.8	14796.7	14997.7	15219.2	14956.7	14979.5	14863.4	14825.6	14998.4
			791.24	8468.24	8654	7915.9	7963.72	8056.43	8286.58	7963.92	7969.02	7993.85		791.15	16271	16106.8	14785.6	14793.6	14996.6	15224.1	14945.5	14973.3	14859.6	14822.7	14990.6
			791.19	8683.34	8659.91	7914.7	7962.97	8056.77	8292.79	7961.83	7967.03	7992		791.1	15580.4	16097.8	14781.3	14789.3	14994.4	15228.2	14933.7	14966	14854.7	14818.7	14981.8
			791.14	8765.24	8665.65	7913.02	7961.75	8056.65	8298.76	7959.3	7964.6	7989.69		791.05	15607.1	16091.7	14779	14787.1	14994.2	15234.5	14924.4	14960.9	14851.8	14816.7	14975.1
			791.09	8587.27	8671.54	7911.16	7960.36	8056.39	8304.79	7956.61	7962	7987.21		791	15966.2	16086.6	14776.6	14784.8	14993.9	15241	14915.5	14955.7	14848.8	14814.7	14968.5
			791.04	8820.59	8678.15	7909.69	7959.36	8056.53	8311.46	7954.32	7959.79	7985.11		790.95	15814.3	16081.4	14773.2	14781.4	14992.6	15246.7	14906.1	14949.5	14844.8	14811.6	14961
			790.99	8277.55	8684.58	7907.7	7957.85	8056.19	8317.88	7951.55	7957.1	7982.52		790.9	15589.6	16077.5	14770.2	14778.5	14991.9	15253.1	14897.4	14943.8	14841.2	14808.9	14954
			790.94	8567.37	8692.55	7906.89	7957.54	8057.05	8325.75	7949.97	7955.59	7981.11		790.85	15913.2	16075.1	14767.8	14776.2	14991.7	15260.5	14889.7	14938.9	14838.2	14806.9	14947.8
			790.89	8547.69	8700.24	7905.45	7956.59	8057.31	8333.27	7947.78	7953.47	7979.07		790.8	15835.5	16072.7	14764.5	14772.9	14990.7	15267.2	14881.4	14933	14834.4	14803.9	14940.8
			790.84	8279.79	8708.33	7904.05	7955.69	8057.64	8341.13	7945.65	7951.4	7977.08		790.75	15715.9	16071.3	14761.4	14769.9	14989.9	15274.5	14873.6	14927.4	14830.7	14801.1	14934.1
			790.79	8948.73	8717.41	7903.23	7955.39	8058.58	8349.88	7944.12	7949.92	7975.68		790.7	15553.7	16071	14758.7	14767.2	14989.5	15282.4	14866.4	14922.2	14827.4	14798.7	14927.9
			790.74	8857.81	8725.4	7900.95	7953.62	8058.08	8357.48	7941.15	7947	7972.82		790.65	15292.3	16072	14756.4	14765	14989.6	15291	14860	14917.5	14824.5	14796.8	14922.2
			790.69	9099.91	8733.99	7898.86	7952.06	8057.81	8365.59	7938.39	7944.29	7970.17		790.6	15952.1	16074.5	14754.8	14763.5	14990.4	15300.8	14854.5	14913.6	14822.5	14795.6	14917.4
			790.64	9178.58	8742.47	7896.24	7949.98	8057.04	8373.52	7935.11	7941.05	7966.98		790.55	15387.3	16075.8	14751.4	14760.1	14989.4	15309.1	14847.3	14907.9	14818.5	14792.5	14910.7
			790.59	8707.59	8751.19	7893.44	7947.72	8056.12	8381.62	7931.67	7937.65	7963.63		790.5	15798.4	16079.5	14749.5	14758.4	14990.1	15319.3	14841.9	14903.8	14816.1	14791.1	14905.8
			790.54	8535.31	8761.39	7891.67	7946.49	8056.27	8391.12	7929.26	7935.28	7961.31		790.45	16214.2	16082.9	14746.5	14755.4	14989.6	15328.7	14835.6	14898.5	14812.5	14788.4	14899.8
			790.49	8983.38	8772.4	7890.26	7945.65	8056.81	8401.36	7927.25	7933.3	7959.36		790.4	15509.3	16085.7	14742.3	14751.3	14987.9	15337.3	14828.2	14892.2	14807.8	14784.5	14892.6
			790.44	9179.33	8782.9	7887.88	7943.83	8056.4	8411.01	7924.27	7930.35	7956.44		790.35	15625.8	16091.3	14740.1	14749.1	14988.3	15348.3	14823	14887.9	14805.1	14782.7	14887.5
			790.39	8802.03	8793.44	7885.06	7941.59	8055.6	8420.63	7920.87	7926.97	7953.09		790.3	15536.7	16097.3	14737.5	14746.6	14988.4	15359.4	14817.6	14883.2	14802	14780.5	14882.2
			790.34	8970.25	8805.3	7883.06	7940.18	8055.66	8431.49	7918.3	7924.43	7950.56		790.25	15468.2	16104.4	14735.2	14744.4	14988.8	15371.2	14812.6	14878.9	14799.2	14778.6	14877.2
			790.29	8990.32	8817.31	7880.69	7938.4	8055.38	8442.42	7915.37	7921.52	7947.68		790.2	15416.2	16112.3	14733.1	14742.4	14989.4	15383.7	14807.9	14874.8	14796.6	14776.9	14872.5
			790.24	9078.7	8829.77	7878.27	7936.58	8055.08	8453.73	7912.41	7918.57	7944.74		790.15	16110.9	16121.2	14731.1	14740.5	14990.2	15396.7	14803.5	14870.9	14794.1	14775.4	14868
			790.19	8923.84	8842.58	7875.65	7934.57	8054.63	8465.31	7909.26	7915.44	7941.62		790.1	15755.9	16128.8	14727.2	14736.6	14989	15408.2	14797.2	14865	14789.6	14771.8	14861.5
			790.14	8757.74	8856.27	7873.36	7932.91	8054.55	8477.7	7906.46	7912.65	7938.83		790.05	15857.5	16138.2	14724.2	14733.7	14989	15421.2	14792	14860.2	14786.2	14769.2	14856.2
			790.09	8802.83	8870.89	7871.43	7931.61	8054.86	8490.93	7904.02	7910.22	7936.4		790	15519.3	16148	14720.9	14730.5	14988.6	15434.4	14786.6	14855.1	14782.5	14766.4	14850.5
			790.04	8606.83	8886	7869.4	7930.22	8055.12	8504.59	7901.49	7907.7	7933.88		789.95	15741.5	16159.6	14718.6	14728.3	14989.2	15449.1	14782.3	14851	14779.7	14764.5	14846
			789.99	8748.91	8902.12	7867.79	7929.27	8055.84	8519.17	7899.4	7905.62	7931.79		789.9	15639.1	16171.3	14715.7	14725.4	14989.3	15463.7	14777.4	14846.3	14776.3	14762	14840.8
			789.94	8920.71	8918.54	7865.87	7928.01	8056.29	8533.97	7897.01	7903.23	7929.39		789.85	15816.6	16184.1	14713	14722.8	14989.7	15479.1	14772.9	14841.9	14773.2	14759.8	14835.9
			789.89	8954.7	8935.21	7863.57	7926.38	8056.41	8548.95	7894.25	7900.46	7926.61		789.8	15966.4	16197.2	14709.9	14719.8	14989.6	15494.6	14768	14837	14769.5	14757	14830.6
			789.84	8933.36	8952.45	7861.19	7924.69	8056.49	8564.41	7891.41	7897.63	7923.77		789.75	16131.5	16210.6	14706.2	14716.2	14989.2	15510.2	14762.6	14831.8	14765.5	14753.9	14825
			789.79	9021.77	8970.42	7858.85	7923.04	8056.66	8580.52	7888.63	7894.85	7920.96		789.7	16053.1	16224.4	14702.1	14712.2	14988.3	15525.9	14756.9	14826	14760.9	14750.2	14818.8
			789.74	8857.12	8988.85	7856.31	7921.21	8056.68	8597.01	7885.66	7891.88	7917.97		789.65	15690.2	16239.2	14698.2	14708.4	14987.6	15542.4	14751.5	14820.5	14756.6	14746.8	14813
			789.69	8771.4	9008.32	7854.13	7919.75	8057.1	8614.46	7883.06	7889.27	7915.33		789.6	15964.7	16255.9	14695.4	14705.6	14988.1	15560.6	14747.1	14816.1	14753.3	14744.4	14808.2
			789.64	8943.6	9028.69	7852.13	7918.48	8057.76	8632.73	7880.64	7886.85	7912.88		789.55	16080.9	16272.6	14691.7	14702	14987.8	15578.6	14742	14810.9	14749.2	14741.2	14802.7
			789.59	9355.82	9049.41	7849.75	7916.84	8058.09	8651.26	7877.86	7884.05	7910.06		789.5	16159.9	16289.8	14687.7	14698.1	14987.2	15597	14736.7	14805.4	14744.8	14737.7	14796.9
			789.54	9492.52	9070	7846.46	7914.31	8057.57	8669.57	7874.17	7880.36	7906.33		789.45	16265.3	16307.7	14683.5	14694	14986.5	15615.8	14731.1	14799.7	14740.1	14733.9	14790.8
			789.49	9400.96	9091.02	7842.87	7911.49	8056.79	8688.22	7870.19	7876.37	7902.31		789.4	16368.5	16326.1	14678.9	14689.5	14985.5	15634.9	14725.3	14793.7	14735.1	14729.8	14784.5
			789.44	9468.77	9113	7839.47	7908.87	8056.26	8707.75	7866.42	7872.58	7898.48		789.35	16441.9	16345.1	14674	14684.7	14984.2	15654.5	14719.2	14787.4	14729.8	14725.5	14778
			789.39	9402.8	9135.62	7835.92	7906.11	8055.64	8727.83	7862.49	7868.64	7894.5		789.3	16223.7	16364.8	14668.9	14679.7	14982.8	15674.5	14713	14780.9	14724.3	14720.9	14771.2
			789.34	9141.12	9159.19	7832.5	7903.51	8055.21	8748.76	7858.71	7864.85	7890.66		789.25	16500.4	16386	14664.5	14675.3	14982.1	15695.9	14707.4	14775	14719.4	14716.9	14765.1
			789.29	9099.64	9184.18	7829.65	7901.47	8055.4	8771.02	7855.49	7861.62	7887.39		789.2	16626.4	16407.3	14659.2	14670.1	14980.6	15717.1	14701	14768.4	14713.8	14712.2	14758.3
			789.24	9005.36	9210.06	7826.87	7899.54	8055.74	8794.08	7852.37	7858.48	7884.21		789.15	16480.9	16429.2	14653.5	14664.6	14978.8	15738.8	14694.3	14761.4	14707.7	14707	14751
			789.19	9361.18	9236.98	7824.3	7897.82	8056.34	8818.09	7849.46	7855.55	7881.23		789.1	16490.9	16452.5	14648.2	14659.4	14977.5	15761.7	14688	14754.8	14702	14702.3	14744.3
			789.14	9474.3	9264	7820.95	7895.34	8056.23	8842.09	7845.77	7851.85	7877.48		789.05	16404.1	16476.7	14642.9	14654.2	14976.2	15785.3	14681.7	14748.2	14696.3	14697.5	14737.5
			789.09	9301.32	9291.63	7817.34	7892.61	8055.93	8866.61	7841.83	7847.9	7873.47		789	16220.4	16502	14637.8	14649.2	14975.2	15809.9	14675.7	14741.9	14690.9	14693	14731
			789.04	9307.62	9320.57	7814.11	7890.27	8056.07	8892.33	7838.27	7844.32	7869.84		788.95	16443.4	16528.9	14633.3	14644.8	14974.9	15835.9	14670.3	14736.1	14685.9	14689	14725
			788.99	9473.87	9350.35	7810.85	7887.93	8056.26	8918.8	7834.7	7840.72	7866.19		788.9	16731.2	16556.1	14628	14639.6	14973.9	15861.9	14664.2	14729.7	14680.4	14684.4	14718.4
			788.94	9330.37	9380.68	7807.22	7885.23	8056.15	8945.7	7830.76	7836.77	7862.18		788.85	16285.7	16583.5	14622	14633.7	14972.1	15888.1	14657.3	14722.4	14673.9	14678.9	14711
			788.89	9822.01	9412.23	7803.9	7882.86	8056.42	8973.72	7827.13	7833.12	7858.47		788.8	16846.9	16613.1	14617.2	14629	14971.8	15916.2	14651.7	14716.5	14668.8	14674.7	14704.9
			788.84	9553.69	9443.64	7799.49	7879.42	8055.68	9001.49	7822.43	7828.4	7853.69		788.75	16781.4	16642.1	14610.8	14622.7	14969.8	15943.6	14644.5	14708.9	14662	14668.9	14697.2
			788.79	9476.94	9476.6	7795.67	7876.57	8055.61	9030.69	7818.31	7824.25	7849.49		788.7	16789.6	16672.3	14604.5	14616.5	14968.1	15972	14637.5	14701.5	14655.4	14663.2	14689.7
			788.74	9442.63	9510.62	7792	7873.91	8055.77	9060.85	7814.36	7820.28	7845.45		788.65	17061.1	16703.5	14598.2	14610.3	14966.5	16001.3	14630.4	14694.1	14648.7	14657.6	14682.1
			788.69	9660.13	9545.66	7788.4	7871.33	8056.09	9091.91	7810.47	7816.37	7841.48		788.6	16814.6	16735	14591.1	14603.4	14964.1	16030.6	14622.6	14685.9	14641.2	14651.1	14673.8
			788.64	9991.06	9581.17	7784.31	7868.28	8056.01	9123.31	7806.11	7811.99	7837.03		788.55	16540.5	16768.2	14584.7	14597.1	14962.5	16061.5	14615.5	14678.4	14634.5	14645.3	14666.2
			788.59	9992.74	9616.89	7779.5	7864.52	8055.28	9154.81	7801.03	7806.88	7831.86		788.5	16826.7	16803.1	14579.1	14591.5	14961.9	16093.9	14609.2	14671.7	14628.5	14640.4	14659.4
			788.54	9425.45	9653.6	7774.67	7860.78	8054.64	9187.17	7795.93	7801.76	7826.68		788.45	16829.9	16838.3	14572.6	14585.2	14960.4	16126.5	14602.1	14664.2	14621.7	14634.5	14651.8
			788.49	9945.58	9692.43	7771.07	7858.27	8055.32	9221.52	7792.07	7797.88	7822.72		788.4	16857.7	16874.5	14566.1	14578.8	14959	16159.8	14595	14656.7	14614.9	14628.7	14644.2
			788.44	9920.69	9731.06	7766.33	7854.65	8054.95	9255.54	7787.07	7792.85	7817.63		788.35	17373.3	16911.6	14559.5	14572.3	14957.6	16193.9	14587.8	14649	14607.9	14622.8	14636.5
			788.39	10214.5	9770.65	7761.63	7851.09	8054.73	9290.4	7782.12	7787.88	7812.59		788.3	17038.7	16948.2	14551.4	14564.3	14954.8	16227.4	14579.1	14640	14599.5	14615.4	14627.4
			788.34	10146.1	9810.51	7756.28	7846.9	8053.95	9325.37	7776.52	7782.25	7806.89		788.25	16979.4	16986.8	14544.2	14557.3	14953.1	16262.6	14571.4	14631.8	14592	14608.9	14619.1
			788.29	10022.9	9851.46	7751.06	7842.88	8053.43	9361.29	7771.06	7776.77	7801.34		788.2	17271.9	17026.6	14537.2	14550.4	14951.6	16298.8	14563.8	14623.8	14584.6	14602.6	14611.1
			788.24	10172.3	9893.49	7746.11	7839.13	8053.27	9398.15	7765.87	7771.55	7796.05		788.15	17340.6	17066.5	14529.3	14542.6	14949.4	16335	14555.4	14615	14576.4	14595.5	14602.2
			788.19	10128.4	9936.03	7740.81	7835.07	8052.89	9435.37	7760.34	7766	7790.43		788.1	17419.6	17107.2	14521.2	14534.7	14947.1	16371.8	14546.8	14606	14568	14588.1	14593.1
			788.14	10022.4	9979.48	7735.6	7831.12	8052.71	9473.35	7754.9	7760.53	7784.89		788.05	17406.2	17148.5	14512.8	14526.4	14944.6	16409	14537.9	14596.7	14559.3	14580.5	14583.8
			788.09	10502.6	10023.9	7730.62	7827.41	8052.88	9512.18	7749.69	7755.29	7779.57		788	17632.3	17190.8	14504.5	14518.2	14942.2	16447	14529.1	14587.5	14550.7	14572.9	14574.5
			788.04	10242.3	10068.1	7724.57	7822.67	8052.11	9550.58	7743.42	7749	7773.2		787.95	17542.9	17233.3	14495.5	14509.4	14939.4	16485.1	14519.6	14577.6	14541.4	14564.7	14564.6
			787.99	10267.1	10113.5	7719.08	7818.52	8052.03	9590.03	7737.7	7743.26	7767.39		787.9	17591.1	17277	14486.7	14500.7	14936.8	16524.1	14510.3	14567.9	14532.3	14556.7	14554.9
			787.94	10216	10159.5	7713.52	7814.32	8052.02	9629.89	7731.93	7737.46	7761.52		787.85	17601	17321.3	14477.7	14491.9	14934.3	16563.6	14500.9	14558.1	14523	14548.6	14545.1
			787.89	10337.4	10206.2	7708.06	7810.25	8052.24	9670.26	7726.26	7731.77	7755.75		787.8	17863.9	17366.4	14468.7	14483	14931.8	16603.6	14491.5	14548.3	14513.7	14540.4	14535.2
			787.84	9949.21	10253.2	7702.32	7805.94	8052.34	9710.7	7720.32	7725.8	7749.7		787.75	18368	17411.4	14459	14473.4	14928.7	16643.4	14481.3	14537.7	14503.6	14531.5	14524.5
			787.79	9978.84	10301.5	7697.42	7802.48	8053.43	9752.31	7715.21	7720.66	7744.49		787.7	17615.6	17455.6	14447.7	14462.3	14924.2	16682.2	14469.6	14525.6	14492.1	14521	14512.4
			787.74	10378.5	10350	7692.44	7798.99	8054.59	9793.97	7710.03	7715.46	7739.21		787.65	17977	17502.6	14438.6	14453.3	14922	16723.5	14460.1	14515.6	14482.7	14512.8	14502.5
			787.69	10449.2	10398	7686.58	7794.64	8055.03	9834.83	7703.98	7709.38	7733.05		787.6	17981.9	17549.2	14428.4	14443.3	14918.9	16764.2	14449.5	14504.7	14472.2	14503.5	14491.5
			787.64	10657	10446	7680.56	7790.15	8055.47	9875.52	7697.76	7703.13	7726.73		787.55	18135.7	17596.1	14418.1	14433.2	14916	16805.1	14438.9	14493.6	14461.7	14494.1	14480.5
			787.59	10812.8	10493.6	7674.06	7785.24	8055.62	9915.63	7691.07	7696.42	7719.94		787.5	18233.3	17643	14407.4	14422.6	14912.6	16845.7	14427.8	14482.1	14450.7	14484.3	14469
			787.54	10901.4	10540.9	7667.22	7780	8055.61	9955.2	7684.04	7689.36	7712.8		787.45	18011.4	17689.9	14396.4	14411.8	14909.2	16886.1	14416.4	14470.4	14439.4	14474.2	14457.2
			787.49	10868.9	10587.9	7660.16	7774.59	8055.58	9994.15	7676.8	7682.09	7705.45		787.4	18092.1	17737.7	14386	14401.5	14906.5	16927.1	14405.6	14459.2	14428.6	14464.8	14446
			787.44	10814.8	10634.6	7653.16	7769.27	8055.79	10032.6	7669.62	7674.88	7698.16		787.35	18132.9	17785.4	14375.3	14391	14903.8	16967.8	14394.6	14447.8	14417.7	14455	14434.6
			787.39	10854.2	10681	7646.26	7764.09	8056.31	10070.6	7662.54	7667.78	7690.98		787.3	18190.1	17833	14364.4	14380.3	14901.1	17008.1	14383.5	14436.2	14406.6	14445.2	14423
			787.34	11099.7	10726.8	7639.26	7758.85	8056.95	10107.7	7655.37	7660.58	7683.7		787.25	18015.2	17880.2	14353.4	14369.5	14898.3	17047.9	14372.1	14424.5	14395.3	14435.2	14411.3
			787.29	11141.9	10771.5	7631.72	7753.1	8057.27	10143.3	7647.64	7652.83	7675.88		787.2	18084.4	17927.7	14342.9	14359.1	14896.3	17087.7	14361.2	14413.2	14384.5	14425.6	14400
			787.24	10443.3	10815.1	7624.06	7747.27	8057.71	10177.7	7639.81	7644.98	7667.94		787.15	18127.8	17974.7	14332.1	14348.5	14894.2	17126.7	14350.1	14401.8	14373.4	14415.9	14388.6
			787.19	10796.5	10859.3	7617.91	7743	8059.9	10212.3	7633.5	7638.63	7661.52		787.1	18052.2	18021	14321.1	14337.7	14892.1	17164.8	14338.9	14390.1	14362.2	14406	14377
			787.14	10834.1	10901.5	7610.97	7737.99	8061.56	10244.6	7626.4	7631.51	7654.31		787.05	17977.5	18066.9	14310.4	14327.1	14890.5	17202.2	14327.9	14378.7	14351.2	14396.3	14365.5
			787.09	10775.3	10942.4	7603.94	7732.92	8063.39	10275.3	7619.21	7624.28	7647.01		787	17931.5	18112.2	14299.8	14316.7	14889.2	17238.8	14317	14367.5	14340.4	14386.9	14354.3
			787.04	10975.6	10981.9	7597.02	7728.02	8065.62	10304.3	7612.13	7617.18	7639.82		786.95	18160.3	18156.7	14289.3	14306.5	14888.3	17274.2	14306.2	14356.4	14329.7	14377.5	14343.2
			786.99	10892.2	11019.4	7589.65	7722.7	8067.68	10330.8	7604.6	7609.63	7632.19		786.9	18278.3	18199.3	14278.2	14295.5	14887	17307.5	14294.8	14344.6	14318.3	14367.5	14331.4
			786.94	10722.6	11055.1	7582.45	7717.6	8070.21	10355.4	7597.24	7602.24	7624.73		786.85	18322.7	18240.5	14266.6	14284.1	14885.5	17339	14283	14332.4	14306.5	14357.2	14319.3
			786.89	11148.4	11089.4	7575.6	7712.91	8073.41	10378	7590.24	7595.21	7617.62		786.8	17904.1	18280	14255	14272.7	14884.1	17368.6	14271.1	14320.1	14294.5	14346.6	14307
			786.84	10853.5	11120.5	7567.8	7707.32	8076.01	10397.1	7582.29	7587.24	7609.56		786.75	18189	18319.1	14244.4	14262.3	14884.1	17397.4	14260.3	14308.9	14283.8	14337.4	14295.9
			786.79	11128.5	11150.2	7560.63	7702.42	8079.59	10414.3	7574.98	7579.9	7602.14		786.7	17804.9	18355.6	14233.1	14251.2	14883.6	17423.3	14248.7	14297	14272.2	14327.2	14283.9
			786.74	10825.9	11176.8	7552.85	7696.95	8082.92	10428.1	7567.05	7571.94	7594.11		786.65	18238.9	18391.3	14222.8	14241.1	14884.4	17448.1	14238.2	14286.1	14261.6	14318.2	14273
			786.69	10909.9	11201.7	7545.71	7692.18	8087.27	10439.6	7559.77	7564.64	7586.72		786.6	18073	18423.7	14211.2	14229.7	14884.2	17469.3	14226.3	14273.9	14249.8	14307.9	14260.9
			786.64	10839.6	11223.8	7538.37	7687.27	8091.83	10448	7552.28	7557.13	7579.13		786.55	18115	18454.4	14200.1	14218.8	14884.8	17488.2	14215	14262.2	14238.5	14298.1	14249.2
			786.59	11135.7	11243.4	7531.17	7682.56	8096.94	10453.3	7544.94	7549.76	7571.68		786.5	18136.1	18482.5	14188.8	14207.7	14885.5	17504.4	14203.5	14250.3	14226.9	14288.1	14237.4
			786.54	11463.6	11259.7	7523.31	7677.25	8101.86	10454.8	7536.94	7541.73	7563.57		786.45	18237.9	18508.1	14177.4	14196.6	14886.5	17517.6	14191.9	14238.4	14215.3	14278.1	14225.5
			786.49	11154.1	11272.5	7514.71	7671.27	8106.5	10452.4	7528.21	7532.98	7554.74		786.4	19077.4	18530.8	14165.7	14185.1	14887.5	17527.5	14180	14226.1	14203.4	14267.8	14213.2
			786.44	11321.4	11283.3	7506.77	7666.02	8112.28	10447.2	7520.14	7524.88	7546.56		786.35	18288.6	18548.3	14151.5	14171.2	14886.4	17531.8	14165.6	14211.4	14189	14255.1	14198.6
			786.39	11385.5	11290.9	7498.45	7660.45	8118.19	10438.5	7511.69	7516.4	7538		786.3	18663.1	18565.3	14139.6	14159.5	14887.9	17535.2	14153.5	14198.9	14176.9	14244.6	14186.1
			786.34	10977	11295.8	7489.97	7654.8	8124.48	10426.2	7503.08	7507.77	7529.29		786.25	18823.2	18578.4	14126.6	14146.7	14888.7	17534.2	14140.2	14185.4	14163.6	14233.1	14172.6
			786.29	11105.7	11298.8	7482.36	7650.09	8132.23	10411.5	7495.34	7500.01	7521.45		786.2	18530.3	18588	14113	14133.4	14889.4	17529.3	14126.5	14171.3	14149.8	14221	14158.5
			786.24	11338.5	11299	7474.46	7645.16	8140.25	10393.3	7487.31	7491.95	7513.31		786.15	18621.4	18595.6	14100.3	14120.9	14891.3	17521.8	14113.6	14158	14136.9	14209.9	14145.3
			786.19	11458.8	11296.3	7466.03	7639.79	8148.37	10371.4	7478.76	7483.38	7504.65		786.1	17954.8	18599.9	14087.3	14108.1	14893.4	17510.6	14100.3	14144.5	14123.6	14198.4	14131.8
			786.14	11275.6	11290.9	7457.31	7634.21	8156.86	10346.2	7469.93	7474.52	7495.72		786.05	17946.2	18603.2	14076.1	14097.2	14897.8	17497.8	14089	14132.8	14112.3	14188.9	14120.2
			786.09	11603.5	11283.6	7448.98	7629.1	8166.42	10318.3	7461.48	7466.04	7487.16		786	18354.9	18603.6	14065	14086.3	14902.7	17481.6	14077.7	14121.2	14100.9	14179.4	14108.6
			786.04	11289.6	11273.6	7439.92	7623.35	8175.98	10286.9	7452.3	7456.84	7477.88		785.95	18704.8	18599.9	14052.6	14074.2	14906.8	17460.8	14065.1	14108.3	14088.3	14168.7	14095.8
			785.99	11145.6	11262.4	7431.52	7618.35	8186.93	10253.4	7443.78	7448.3	7469.26		785.9	18889.4	18592.4	14039.2	14061.1	14910.5	17435.6	14051.5	14094.4	14074.7	14157	14081.9
			785.94	11381.3	11249.7	7423.42	7613.75	8198.96	10217.6	7435.56	7440.06	7460.94		785.85	18664.2	18581.7	14025.2	14047.4	14914.1	17406.5	14037.4	14080	14060.5	14144.8	14067.5
			785.89	11222.9	11235.1	7414.79	7608.7	8211.28	10178.8	7426.82	7431.28	7452.08		785.8	18612.6	18569	14011.8	14034.3	14919	17374.8	14023.9	14066.1	14046.9	14133.2	14053.7
			785.84	10824.6	11219.4	7406.48	7604.09	8224.8	10138.1	7418.4	7422.84	7443.56		785.75	18497.2	18554	13998.6	14021.3	14924.5	17340.1	14010.4	14052.4	14033.5	14121.8	14040
			785.79	11173.9	11203.5	7399.02	7600.44	8240.08	10096.1	7410.83	7415.25	7435.89		785.7	18580.2	18537	13985.6	14008.7	14930.9	17302.8	13997.3	14039	14020.3	14110.8	14026.6
			785.74	11350	11186	7390.79	7596.11	8255.5	10051.5	7402.49	7406.88	7427.44		785.65	18519.8	18517.6	13972.4	13995.7	14937.8	17262.3	13983.9	14025.2	14006.9	14099.4	14012.9
			785.69	11026.5	11167.4	7382.15	7591.49	8271.51	10004.7	7393.74	7398.11	7418.6		785.6	18128.8	18496.3	13959.3	13982.9	14945.4	17219.2	13970.6	14011.7	13993.6	14088.3	13999.4
			785.64	10744.6	11149.1	7374.2	7587.68	8289.22	9957.02	7385.69	7390.03	7410.44		785.55	18633.6	18474.4	13947.2	13971.2	14954.9	17174.6	13958.5	13999.2	13981.3	14078.3	13987
			785.59	10978.2	11131.2	7366.85	7584.59	8308.6	9908.54	7378.23	7382.55	7402.88		785.5	18272.2	18449.4	13933.7	13958	14963.7	17126.2	13944.8	13985.3	13967.6	14066.9	13973.1
			785.54	11007.7	11112.7	7358.97	7581.1	8328.6	9858.26	7370.25	7374.55	7394.8		785.45	18467.1	18424	13921.2	13945.8	14974.2	17076.5	13932.2	13972.3	13954.9	14056.5	13960.2
			785.49	11008.7	11094.4	7351.01	7577.66	8349.65	9806.88	7362.19	7366.46	7386.64		785.4	18232.8	18396.9	13908.1	13933	14985	17024.2	13918.9	13958.8	13941.6	14045.5	13946.7
			785.44	10973.9	11076.6	7343.03	7574.34	8371.89	9754.58	7354.1	7358.36	7378.46		785.35	18321.4	18369.5	13895.7	13920.9	14997.3	16970.5	13906.3	13945.9	13929	14035.3	13933.8
			785.39	10823.3	11059.5	7335.11	7571.22	8395.44	9701.6	7346.09	7350.31	7370.34		785.3	17775.4	18341	13882.9	13908.5	15010.2	16914.9	13893.4	13932.7	13916	14024.8	13920.7
			785.34	10607.3	11043.5	7327.5	7568.56	8420.61	9648.33	7338.38	7342.59	7362.53		785.25	18331.2	18313.5	13871.7	13897.6	15025.6	16859.2	13882.1	13921.1	13904.6	14015.9	13909.1
			785.29	10801.2	11029	7320.34	7566.52	8447.63	9595	7331.13	7335.31	7355.18		785.2	18617.4	18284.1	13858.8	13885.1	15040.3	16800.6	13869.1	13907.8	13891.6	14005.5	13895.9
			785.24	11351.6	11015.4	7312.75	7564.19	8475.58	9540.96	7323.44	7327.6	7347.39		785.15	18054.9	18253.8	13845.1	13871.8	15055.3	16739.8	13855.2	13893.7	13877.7	13994.2	13881.8
			785.19	11112.7	11002	7303.94	7560.81	8503.77	9485.51	7314.53	7318.67	7338.39		785.1	18387.9	18225.1	13833	13860	15072.9	16679.5	13843	13881.2	13865.4	13984.6	13869.3
			785.14	10858.7	10990.7	7295.63	7558.12	8533.97	9430.47	7306.13	7310.25	7329.89		785.05	17897.5	18195.8	13819.8	13847.3	15090.7	16617.4	13829.7	13867.7	13852.1	13974	13855.9
			785.09	10844.8	10981.7	7287.85	7556.14	8566.27	9375.98	7298.27	7302.36	7321.92		785	18018.9	18168.4	13808.1	13835.9	15111	16556	13817.9	13855.5	13840.1	13964.9	13843.8
			785.04	10983.6	10974.6	7280.1	7554.37	8600.24	9321.57	7290.42	7294.49	7313.98		784.95	17839.7	18141.4	13796	13824.2	15132.2	16493.5	13805.6	13843	13827.8	13955.5	13831.3
			784.99	10997.1	10969.3	7272.02	7552.47	8635.51	9267.11	7282.25	7286.3	7305.71		784.9	18126.2	18115.8	13784.3	13812.9	15155.2	16431	13793.8	13831	13816	13946.6	13819.3
			784.94	10777.3	10966.1	7263.89	7550.73	8672.45	9212.9	7274.03	7278.06	7297.4		784.85	18245.2	18090.4	13771.8	13800.8	15178.8	16367.3	13781.2	13818.1	13803.3	13936.9	13806.4
			784.89	11562.6	10965.8	7256.22	7549.68	8711.62	9159.51	7266.28	7270.29	7289.55		784.8	17613.1	18066	13758.9	13788.3	15203.3	16303.1	13768.2	13804.8	13790.2	13927	13793.2
			784.84	11507.2	10966.2	7246.83	7547.12	8750.88	9104.83	7256.8	7260.79	7279.97		784.75	17740	18044.8	13747.8	13777.7	15231.2	16240.5	13757	13793.3	13778.9	13918.8	13781.8
			784.79	11286.5	10969.4	7237.53	7544.9	8792.17	9050.7	7247.42	7251.39	7270.5		784.7	17678	18024.9	13736.3	13766.6	15260.2	16177.6	13745.4	13781.5	13767.3	13910.4	13770
			784.74	11061.3	10975.7	7228.7	7543.39	8835.78	8997.63	7238.51	7242.45	7261.49		784.65	17775.4	18007	13724.9	13755.7	15290.9	16114.9	13733.9	13769.7	13755.7	13902.2	13758.3
			784.69	10817	10985.4	7220.34	7542.61	8881.82	8945.63	7230.06	7233.98	7252.95		784.6	18154	17990.8	13713.2	13744.5	15323.1	16052	13722.1	13757.7	13743.9	13893.8	13746.3
			784.64	11234	10998.4	7212.49	7542.61	8930.38	8894.79	7222.14	7226.04	7244.93		784.55	18700	17975.6	13700.4	13732.1	15355.9	15988.4	13709.2	13744.6	13730.9	13884.3	13733.2
			784.59	11033.4	11013.6	7203.72	7541.98	8980.07	8843.69	7213.28	7217.16	7235.98		784.5	17787.7	17961.1	13686	13718.2	15388.9	15923.5	13694.7	13729.8	13716.4	13873.3	13718.5
			784.54	11155.3	11032.3	7195.37	7542.07	9032.34	8793.68	7204.85	7208.71	7227.45		784.45	17362.7	17951.6	13674.2	13706.9	15426.3	15861.6	13682.8	13717.6	13704.4	13865	13706.4
			784.49	11394.5	11053.9	7186.73	7542.19	9086.39	8744.17	7196.13	7199.97	7218.64		784.4	17423	17945.9	13663.6	13696.8	15467	15801.4	13672	13706.7	13693.6	13858	13695.5
			784.44	11294.5	11078.1	7177.55	7542.09	9142.05	8694.89	7186.88	7190.69	7209.29		784.35	17589.3	17942.7	13652.7	13686.4	15509.5	15741.5	13661.1	13695.5	13682.6	13850.9	13684.3
			784.39	11204.6	11106	7168.57	7542.54	9200.11	8646.58	7177.82	7181.61	7200.14		784.3	17966.3	17941.9	13641.4	13675.6	15553.6	15681.7	13649.6	13683.8	13671.1	13843.4	13672.7
			784.34	11571.9	11137.3	7159.76	7543.53	9260.56	8599.24	7168.94	7172.71	7191.17		784.25	18144.9	17942.9	13628.9	13663.7	15598.8	15621.4	13637.1	13671	13658.4	13834.9	13660
			784.29	12064.5	11171.4	7150.14	7544.1	9322.52	8551.85	7159.24	7162.99	7181.37		784.2	17838.8	17946.5	13615.9	13651.2	15645.8	15561.3	13624	13657.7	13645.3	13825.9	13646.7
			784.24	11672.6	11207.8	7139.41	7543.96	9385.55	8504.22	7148.44	7152.18	7170.49		784.15	18168.7	17954.1	13603.7	13639.6	15695.9	15502.7	13611.7	13645.2	13632.9	13817.9	13634.2
			784.19	11790.4	11248.5	7129.52	7545.09	9451.67	8458.26	7138.48	7142.19	7160.43		784.1	18244.2	17964.2	13590.6	13627	15747.6	15443.8	13598.5	13631.7	13619.6	13809.1	13620.8
			784.14	11943	11292.5	7119.36	7546.39	9519.77	8412.84	7128.24	7131.94	7150.1		784.05	18427.4	17977.4	13577.2	13614.2	15801.5	15385.5	13585	13618	13606	13800.1	13607.1
			784.09	11432.3	11339.7	7108.83	7547.82	9589.76	8367.9	7117.65	7121.32	7139.42		784	18233.5	17993.5	13563.2	13600.9	15857.4	15327.4	13570.9	13603.7	13591.9	13790.7	13592.9
			784.04	11609.7	11391.6	7099.4	7550.86	9663.18	8324.84	7108.14	7111.8	7129.83		783.95	18719.9	18013.9	13549.7	13588	15916.5	15270.7	13557.4	13590	13578.3	13781.9	13579.1
			783.99	11343.8	11446.7	7089.56	7554.02	9738.3	8282.24	7098.23	7101.87	7119.83		783.9	18504.9	18036.6	13534.8	13573.8	15977	15213.3	13542.4	13574.8	13563.2	13771.9	13564
			783.94	11675.7	11505.8	7080.28	7558.31	9816.13	8241.03	7088.88	7092.5	7110.39		783.85	18585.9	18063.8	13520.5	13560.1	16040.9	15157.4	13528	13560.1	13548.8	13762.6	13549.4
			783.89	11709.2	11567.8	7070.26	7562.46	9895.32	8199.89	7078.79	7082.39	7100.21		783.8	18461.7	18094.7	13505.9	13546.2	16107.5	15102	13513.3	13545.2	13534	13753.1	13534.6
			783.84	11724.8	11633.1	7060.14	7567.17	9976.44	8159.47	7068.6	7072.18	7089.93		783.75	18483	18129.9	13491.6	13532.6	16177.3	15047.8	13498.9	13530.6	13519.6	13744.2	13520
			783.79	11969.9	11702	7049.96	7572.54	10059.6	8119.77	7058.36	7061.92	7079.6		783.7	18847.6	18169.1	13477.2	13518.9	16250.1	14994.4	13484.5	13516	13505.1	13735.3	13505.4
			783.74	11605.9	11773.5	7039.23	7578.07	10143.9	8080.34	7047.56	7051.1	7068.72		783.65	18795.4	18211.5	13461.7	13504.1	16325	14940.7	13468.9	13500.2	13489.4	13725.5	13489.7
			783.69	11964	11849.2	7029.26	7585.18	10230.6	8042.47	7037.54	7041.06	7058.6		783.6	18759.3	18258.3	13446.4	13489.5	16403.3	14888	13453.5	13484.5	13473.9	13716	13474.1
			783.64	11966.9	11927.2	7018.5	7592.33	10318.2	8004.58	7026.71	7030.21	7047.69		783.55	18265.6	18309.5	13431	13475	16484.9	14836.3	13438.1	13469	13458.5	13706.7	13458.5
			783.59	12125.1	12008.2	7007.7	7600.37	10407	7967.42	7015.85	7019.33	7036.74		783.5	18836.4	18366.5	13417.1	13461.8	16571.2	14786.8	13424	13454.8	13444.4	13699	13444.4
			783.54	12311.8	12092	6996.54	7609.06	10496.9	7930.61	7004.62	7008.09	7025.43		783.45	18982	18426.4	13401.5	13447	16659.2	14736.4	13408.4	13438.9	13428.6	13689.9	13428.5
			783.49	12116.7	12177.9	6984.94	7618.36	10587	7894.15	6992.96	6996.41	7013.69		783.4	18793.8	18490.4	13385.4	13431.7	16750.2	14686.5	13392.2	13422.5	13412.4	13680.5	13412.2
			783.44	12308.5	12266.8	6973.75	7629.21	10678.3	7858.81	6981.71	6985.14	7002.35		783.35	18627.9	18559.6	13369.8	13417	16845.4	14637.8	13376.5	13406.6	13396.7	13671.8	13396.4
			783.39	12289.7	12357.6	6962.11	7640.86	10769.6	7823.74	6970.01	6973.42	6990.56		783.3	18955.3	18633.7	13354.6	13402.7	16944.4	14590.5	13361.3	13391.2	13381.4	13663.8	13381
			783.34	12685.1	12450.6	6950.49	7653.88	10860.9	7789.38	6958.33	6961.72	6978.8		783.25	19211.8	18711.7	13338.5	13387.5	17046	14542.9	13345.1	13374.8	13365.1	13655.1	13364.7
			783.29	12658.3	12544.6	6937.98	7667.5	10951.1	7754.8	6945.76	6949.14	6966.14		783.2	18972.1	18793.5	13321.6	13371.5	17150.5	14495.5	13328.1	13357.6	13348	13645.8	13347.5
			783.24	12565.9	12640.1	6925.5	7682.71	11040.6	7720.94	6933.22	6936.58	6953.52		783.15	19438.8	18880.8	13305.3	13356.1	17259.3	14449.4	13311.8	13341.1	13331.6	13637.5	13331
			783.19	12775.9	12737	6913.19	7699.81	11129.1	7687.91	6920.86	6924.2	6941.08		783.1	19026.3	18971.5	13287.6	13339.5	17370.4	14402.8	13294	13323.2	13313.8	13628.1	13313.1
			783.14	12643.6	12834.4	6900.4	7718.3	11215.6	7655.04	6908.01	6911.34	6928.15		783.05	19332.3	19068	13271.1	13323.9	17486.2	14358.1	13277.4	13306.4	13297.1	13620.1	13296.4
			783.09	12772.1	12932.6	6887.87	7739.06	11300.2	7623.05	6895.43	6898.73	6915.48		783	19935	19168.4	13253.6	13307.5	17604.7	14313.2	13259.9	13288.6	13279.5	13611.5	13278.7
			783.04	12751.4	13030.8	6875.04	7761.77	11382	7591.34	6882.53	6885.82	6902.51		782.95	20133.7	19271.7	13234.3	13289.3	17724.9	14267.3	13240.6	13269.1	13260.1	13601.5	13259.2
			782.99	12995.1	13128.7	6862.22	7786.84	11460.6	7560.26	6869.66	6872.93	6889.55		782.9	19966	19379	13214.5	13270.5	17848.1	14221.5	13220.6	13249	13240.1	13591.1	13239.2
			782.94	12872.5	13225.5	6848.84	7813.94	11534.8	7529.2	6856.22	6859.48	6876.03		782.85	19820.3	19491.5	13195	13252.2	17975.3	14176.9	13201.1	13229.3	13220.5	13581.6	13219.5
			782.89	12805.1	13321.6	6835.69	7844.09	11605	7498.94	6843.03	6846.27	6862.76		782.8	19382.3	19608.7	13175.9	13234.2	18106.1	14133.4	13181.9	13210	13201.3	13572.9	13200.2
			782.84	13334.3	13416.5	6822.67	7877.4	11670.4	7469.35	6829.95	6833.18	6849.6		782.75	19506.1	19731.6	13158	13217.6	18241.3	14091.7	13164	13191.9	13183.3	13565.8	13182.1
			782.79	13222.3	13508.7	6808.47	7912.87	11729.2	7439.09	6815.69	6818.9	6835.27		782.7	19774.1	19858.3	13139.7	13200.5	18379.2	14050.4	13145.6	13173.3	13164.9	13558.7	13163.6
			782.74	13263.7	13599	6794.48	7952.06	11782.1	7409.57	6801.65	6804.84	6821.14		782.65	20225.6	19988.3	13120.6	13182.7	18519.3	14008.9	13126.5	13154	13145.6	13551.2	13144.3
			782.69	13509.4	13686.9	6780.36	7994.95	11828.3	7380.44	6787.48	6790.66	6806.9		782.6	20582.4	20121.1	13100.1	13163.5	18660.9	13966.6	13105.9	13133.3	13125	13543	13123.7
			782.64	13494.2	13771.7	6765.68	8041.4	11866.8	7351.22	6772.75	6775.91	6792.09		782.55	20443.7	20256.3	13078.5	13143.3	18803.7	13924	13084.3	13111.5	13103.3	13534.1	13101.9
			782.59	13422	13853.9	6751	8092.29	11897.6	7322.48	6758.02	6761.17	6777.28		782.5	20846.7	20395.4	13057.3	13123.5	18949.1	13882.3	13063	13090	13082	13526.2	13080.5
			782.54	13501.6	13933.4	6736.45	8148.15	11920.6	7294.3	6743.42	6746.55	6762.6		782.45	20890.7	20536.4	13034.9	13102.5	19095.2	13840	13040.5	13067.3	13059.4	13517.6	13057.9
			782.49	13785.6	14009.8	6721.69	8208.8	11935	7266.38	6728.61	6731.72	6747.72		782.4	20508.1	20680	13012.2	13081.4	19242.6	13798.1	13017.8	13044.5	13036.6	13509.5	13035.1
			782.44	13884.1	14082.8	6706.28	8274.22	11940.1	7238.24	6713.15	6716.25	6732.18		782.35	20519.1	20827.4	12990.6	13061.3	19392.5	13757.8	12996.1	13022.6	13014.9	13503.1	13013.3
			782.39	14209.5	14152.8	6690.62	8345.16	11936.1	7210.26	6697.45	6700.52	6716.4		782.3	20785.2	20976.5	12968.9	13041.2	19542.7	13718	12974.4	13000.7	12993.1	13497.3	12991.4
			782.34	14172.5	14219.7	6674.22	8421.48	11922.5	7181.93	6680.99	6684.06	6699.87		782.25	21536.6	21126.4	12946.4	13020.4	19692.3	13677.9	12951.8	12978	12970.5	13491.5	12968.7
			782.29	14268.5	14284.6	6657.86	8504.46	11899.8	7154.03	6664.59	6667.64	6683.39		782.2	20842.2	21275.2	12921.6	12997.3	19839.3	13636.1	12927	12953	12945.6	13484.4	12943.8
			782.24	14556.4	14347.4	6641.26	8593.9	11868	7126.27	6647.94	6650.97	6666.66		782.15	21076.5	21426.4	12898.8	12976.3	19987.3	13596.8	12904.1	12930	12922.6	13480	12920.8
			782.19	14370.8	14408.4	6623.99	8689.86	11826.7	7098.2	6630.62	6633.64	6649.27		782.1	21320.7	21577.1	12875.2	12954.5	20133.2	13557.2	12880.5	12906.2	12898.9	13476	12897
			782.14	14425.1	14469	6607.09	8793.71	11777.3	7070.86	6613.68	6616.68	6632.25		782.05	21429.5	21726.1	12850.9	12932.1	20275.8	13517.3	12856.1	12881.7	12874.5	13472.1	12872.5
			782.09	14439	14529.5	6590.03	8905.25	11719.5	7043.69	6596.58	6599.56	6615.08		782	21702.1	21873.3	12826.1	12909.4	20414.9	13477.6	12831.3	12856.7	12849.6	13469.1	12847.6
			782.04	15031.4	14590.5	6572.91	9025.03	11653.6	7016.77	6579.41	6582.38	6597.83		781.95	22145.5	22017.5	12800.5	12885.9	20549.3	13437.4	12805.7	12830.9	12823.9	13466.4	12821.9
			781.99	15076.5	14651.5	6554.46	9151.75	11579.1	6988.85	6560.91	6563.87	6579.26		781.9	22075.1	22157.6	12773.6	12861	20677.6	13396.4	12778.7	12803.8	12796.9	13463.7	12794.8
			781.94	14664.8	14714.4	6535.86	9286.98	11497.6	6961.09	6542.28	6545.22	6560.55		781.85	22386.5	22294.4	12746.8	12836.5	20800.6	13355.8	12751.9	12776.8	12770	13462.6	12767.8
			781.89	14787.4	14780.8	6518.13	9431.9	11410.5	6934.47	6524.5	6527.43	6542.7		781.8	22093.1	22425.6	12719	12811	20916	13314.8	12724	12748.8	12742.1	13462.1	12739.9
			781.84	14887.3	14850.4	6500.09	9585.48	11317.2	6907.83	6506.42	6509.33	6524.55		781.75	21767.3	22552.4	12692	12786.3	21024.8	13274.9	12697	12721.6	12714.9	13464	12712.7
			781.79	15034	14923.9	6481.79	9748.05	11218.4	6881.2	6488.08	6490.98	6506.14		781.7	21938.2	22674	12665.8	12762.7	21126.2	13236.3	12670.8	12695.3	12688.7	13468.6	12686.4
			781.74	15273.8	15001.4	6463.14	9919.01	11114.6	6854.47	6469.38	6472.26	6487.36		781.65	22678.9	22788.4	12639.1	12738.5	21217.8	13197.5	12644	12668.3	12661.8	13474.6	12659.5
			781.69	15528.5	15083.4	6443.92	10098.2	11006.2	6827.44	6450.11	6452.98	6468.03		781.6	22190.9	22893.2	12610.2	12712.3	21297.2	13156.9	12615	12639.2	12632.8	13480.6	12630.5
			781.64	15944.6	15170	6424.1	10285.3	10893.7	6800.04	6430.25	6433.11	6448.1		781.55	22764.1	22991	12582.5	12687.5	21366.8	13117.9	12587.4	12611.4	12605.1	13490.2	12602.7
			781.59	15527.1	15261	6403.33	10479.5	10777.3	6771.92	6409.44	6412.28	6427.22		781.5	22874.2	23078.5	12553.2	12661	21423.1	13077.5	12558	12581.9	12575.6	13500.6	12573.2
			781.54	15864.3	15358.2	6383.42	10682.1	10659.2	6744.89	6389.5	6392.32	6407.2		781.45	22663	23156.2	12523.5	12634.3	21466.5	13037.1	12528.2	12552	12545.8	13513.3	12543.3
			781.49	15929.7	15459.2	6362.74	10890.2	10538.6	6717.3	6368.77	6371.59	6386.41		781.4	22724.1	23224.8	12494.2	12608.2	21497.4	12997.5	12498.9	12522.5	12516.4	13529.4	12513.9
			781.44	16059.7	15564	6341.87	11103.3	10416.4	6689.73	6347.86	6350.66	6365.43		781.35	22772.3	23283.2	12464.7	12582	21514.5	12958	12469.4	12492.9	12486.8	13548.5	12484.3
			781.39	16231.6	15671.5	6320.67	11319.7	10292.9	6662.03	6326.62	6329.41	6344.12		781.3	22668.4	23331.2	12435	12555.8	21517.3	12918.6	12439.6	12463	12457	13570.6	12454.5
			781.34	15997.8	15780	6299.05	11537.5	10168.5	6634.1	6304.96	6307.74	6322.39		781.25	22601.8	23369.2	12405.5	12529.9	21506.1	12879.6	12410.1	12433.3	12427.4	13596.6	12424.8
			781.29	15971.8	15888.7	6277.89	11755.6	10044.2	6606.8	6283.77	6286.52	6301.13		781.2	23228.7	23397.1	12376.1	12504.3	21480.6	12841.1	12380.7	12403.8	12397.9	13626.6	12395.3
			781.24	15655.2	15994.5	6256.74	11970.3	9920.35	6579.7	6262.58	6265.33	6279.87		781.15	23299.6	23413.3	12344.9	12476.9	21438.6	12800.9	12349.3	12372.3	12366.6	13658.8	12363.9
			781.19	16010.6	16095.4	6236.24	12179.5	9797.6	6553.42	6242.04	6244.77	6259.26		781.1	23216	23419.7	12313.3	12449.5	21382	12760.7	12317.7	12340.5	12334.9	13695.2	12332.2
			781.14	16211.6	16186.8	6214.91	12378.1	9674.83	6526.48	6220.68	6223.4	6237.84		781.05	23159.5	23417.2	12281.9	12422.3	21311.3	12720.9	12286.3	12309	12303.4	13736.5	12300.6
			781.09	16174.7	16265.4	6193.1	12562.8	9552.61	6499.22	6198.83	6201.54	6215.92		781	23448.5	23406.5	12250.5	12395.5	21227	12681.4	12254.9	12277.4	12271.9	13782.7	12269.1
			781.04	16064.2	16328.3	6171.33	12730.5	9431.57	6472.13	6177.02	6179.71	6194.04		780.95	23717.8	23387.2	12218.2	12368	21128.4	12641.2	12222.6	12245	12239.5	13833.4	12236.7
			780.99	16150.5	16371.4	6149.75	12876.6	9312.3	6445.38	6155.4	6158.08	6172.36		780.9	23627.9	23360.3	12185.1	12339.8	21016.1	12600.4	12189.4	12211.7	12206.3	13888.8	12203.4
			780.94	16239.8	16390.8	6127.93	12997.3	9194.41	6418.54	6133.55	6136.21	6150.44		780.85	23306.3	23327.9	12152.1	12312	20891.8	12560	12156.4	12178.5	12173.2	13950.3	12170.3
			780.89	16178.1	16383.1	6105.87	13089	9078.05	6391.6	6111.45	6114.1	6128.28		780.8	23304.8	23291.5	12119.9	12285.4	20757.1	12520.6	12124.2	12146.2	12141	14018.7	12138.1
			780.84	15958.1	16345.6	6083.9	13148.9	8963.65	6364.87	6089.44	6092.08	6106.2		780.75	23773.2	23251.5	12087.7	12258.9	20611.8	12481.3	12091.9	12113.8	12108.6	14093.4	12105.7
			780.79	15650.9	16276.5	6062.35	13175.2	8851.55	6338.69	6067.86	6070.49	6084.56		780.7	23885.1	23207.7	12054	12231.3	20455.4	12440.8	12058.2	12080	12074.8	14173.5	12071.9
			780.74	15592.1	16174.9	6041.44	13166.6	8742.25	6313.26	6046.91	6049.53	6063.54		780.65	24029.4	23162	12019.9	12203.6	20289.7	12400	12024	12045.7	12040.6	14260	12037.7
			780.69	15615.4	16039.7	6020.6	13122.2	8635.16	6288.03	6026.04	6028.65	6042.61		780.6	23609.7	23115.8	11985.3	12175.8	20115.5	12358.9	11989.4	12011	12005.9	14353.5	12002.9
			780.64	15525.5	15871.7	5999.67	13042.7	8530.15	6262.81	6005.08	6007.67	6021.58		780.55	23598.7	23071.6	11951.8	12149.4	19935.7	12319.1	11955.9	11977.3	11972.3	14455.2	11969.3
			780.59	15462.3	15672.6	5978.89	12929.9	8427.5	6237.86	5984.26	5986.84	6000.7		780.5	23888.3	23029.4	11918.2	12123.4	19749.7	12279.4	11922.2	11943.6	11938.7	14564.5	11935.6
			780.54	14965.2	15444.8	5958.2	12786	8327.09	6213.09	5963.54	5966.11	5979.92		780.45	23590.1	22989.5	11883.7	12096.8	19557.6	12238.9	11887.7	11908.9	11904.1	14680.5	11901
			780.49	15410.9	15192.8	5938.55	12615.5	8230.07	6189.47	5943.85	5946.41	5960.17		780.4	23274.7	22954.3	11850	12071.5	19361.9	12199.3	11853.9	11875	11870.2	14805	11867.1
			780.44	14885.4	14918.1	5917.88	12420	8134.3	6164.93	5923.16	5925.7	5939.41		780.35	23147.9	22924.8	11817	12047.6	19163.4	12160.7	11821	11841.9	11837.2	14938.2	11834.1
			780.39	14756.1	14626.7	5898.32	12205.4	8041.89	6141.59	5903.56	5906.09	5919.75		780.3	23877.1	22901.3	11784.4	12024.4	18962.7	12122.5	11788.3	11809.1	11804.5	15079.1	11801.3
			780.34	14082.3	14321.8	5879	11975	7951.96	6118.57	5884.21	5886.73	5900.33		780.25	24242.3	22881.7	11749.5	11999.6	18757.7	12082.3	11753.4	11774.1	11769.5	15225.2	11766.4
			780.29	13768.3	14008	5861.1	11733.4	7865.61	6097.07	5866.28	5868.78	5882.35		780.2	23223.9	22867.5	11713.5	11974.4	18550.4	12041.1	11717.4	11738	11733.4	15377.3	11730.2
			780.24	14073.7	13689	5843.85	11484.2	7782.2	6076.3	5849	5851.49	5865		780.15	22827.1	22862.9	11680.3	11952.6	18345.2	12002.8	11684.1	11704.6	11700.2	15538.8	11696.9
			780.19	14320.5	13366.3	5825.9	11229.2	7700.27	6054.9	5831.01	5833.49	5846.95		780.1	23474.6	22866.1	11648.2	11932.7	18140.7	11965.6	11652	11672.4	11668	15707.4	11664.7
			780.14	13463.4	13043	5807.36	10971.2	7619.91	6033.01	5812.45	5814.92	5828.33		780.05	23339.3	22873.7	11614.1	11911.6	17935	11926.7	11617.9	11638.1	11633.8	15879	11630.5
			780.09	13225.4	12724	5790.66	10715.4	7543.49	6013.02	5795.71	5798.18	5811.54		780	23074	22887.5	11580.3	11891.8	17730.4	11888.1	11584	11604.2	11599.9	16054.7	11596.6
			780.04	13149	12409.8	5774.44	10462.2	7469.56	5993.59	5779.46	5781.91	5795.23		779.95	22932.4	22907	11547.2	11873.5	17527.9	11850.4	11550.9	11570.9	11566.7	16233.7	11563.4
			779.99	12801.8	12102.3	5758.35	10213.7	7397.87	5974.36	5763.35	5765.78	5779.05		779.9	23032.9	22930.6	11514.4	11856.7	17327.4	11813	11518	11538	11533.8	16413.8	11530.4
			779.94	12110.4	11803.3	5742.99	9971.49	7328.89	5955.92	5747.95	5750.38	5763.6		779.85	22578.9	22956	11481.2	11840.7	17128.4	11775.4	11484.8	11504.6	11500.5	16592.6	11497.1
			779.89	11716.7	11514.5	5729.1	9737.51	7263.33	5939.02	5734.03	5736.44	5749.61		779.8	22522.1	22982.9	11449.2	11827.2	16933.1	11739.1	11452.8	11472.5	11468.4	16768.9	11465
			779.84	11548.8	11236	5716.03	9511.94	7200.5	5923.02	5720.94	5723.34	5736.46		779.75	22746.8	23007.9	11417.3	11815.2	16740.6	11703	11420.9	11440.5	11436.4	16939.2	11433
			779.79	11269.6	10967.7	5703.31	9294.65	7139.79	5907.41	5708.18	5710.58	5723.65		779.7	22928.1	23027.6	11384.6	11804.1	16550.1	11666.2	11388.2	11407.7	11403.7	17099.6	11400.3
			779.74	10781.7	10710.8	5691.17	9086.81	7081.53	5892.45	5696.01	5698.39	5711.42		779.65	23249	23039.3	11351.3	11794.1	16362.1	11628.9	11354.9	11374.3	11370.3	17247.2	11366.9
			779.69	10734.6	10465.6	5680.06	8888.88	7026.05	5878.59	5684.88	5687.25	5700.23		779.6	22708.7	23039.8	11317	11785	16176	11590.6	11320.5	11339.9	11335.9	17378.5	11332.5
			779.64	10553.1	10231.2	5669.03	8700.02	6972.34	5864.86	5673.82	5676.18	5689.12		779.55	22532.6	23028.4	11284.2	11779.6	15994.8	11554	11287.7	11306.9	11303	17492.3	11299.6
			779.59	10416.4	10007.9	5658.38	8520.55	6920.65	5851.56	5663.14	5665.49	5678.38		779.5	22687.7	23001.4	11251.8	11777	15817.5	11517.8	11255.2	11274.3	11270.5	17584.4	11267
			779.54	9714.53	9795.16	5648	8350.09	6870.78	5838.58	5652.73	5655.07	5667.91		779.45	22358.7	22955.2	11218.8	11776.6	15643.2	11481.1	11222.2	11241.2	11237.5	17651	11234
			779.49	9586.29	9594.6	5639.13	8190.12	6824.01	5827.17	5643.83	5646.16	5658.96		779.4	22473.6	22889.3	11186.7	11780.2	15473.2	11445.4	11190.1	11209	11205.3	17691.2	11201.8
			779.44	9553.39	9404.43	5630.52	8039.01	6778.98	5816.06	5635.19	5637.51	5650.26		779.35	22261.9	22800.8	11154.2	11786.9	15306.3	11409.3	11157.5	11176.4	11172.7	17701.7	11169.2
			779.39	9536.67	9224.14	5621.96	7896.28	6735.45	5805.06	5626.61	5628.92	5641.62		779.3	22693	22690.2	11122.1	11798.1	15143.7	11373.8	11125.5	11144.2	11140.6	17682.2	11137
			779.34	9173.14	9053.35	5613.42	7761.62	6693.32	5794.13	5618.04	5620.34	5633		779.25	22186.4	22555.9	11088.8	11812.7	14983.4	11337.1	11092.1	11110.7	11107.1	17630.7	11103.6
			779.29	8555.8	8892.29	5605.65	7635.34	6653.26	5784.02	5610.25	5612.53	5625.15		779.2	21612.7	22401.9	11056.8	11834.1	14828.1	11301.8	11060.1	11078.6	11075.1	17550.3	11071.5
			779.24	8518.21	8741.49	5599.22	7517.96	6615.86	5775.28	5603.78	5606.06	5618.63		779.15	21929.2	22230.5	11026.4	11863.4	14678	11268.1	11029.7	11048.1	11044.6	17442.5	11041
			779.19	8674.64	8599.12	5592.85	7407.72	6579.77	5766.65	5597.39	5599.66	5612.18		779.1	22005	22042.3	10995	11899.3	14530.3	11233.5	10998.2	11016.5	11013.1	17306.5	11009.5
			779.14	8513.19	8464.35	5586.12	7303.84	6544.5	5757.71	5590.64	5592.9	5605.38		779.05	21710.3	21842.1	10963.2	11943.9	14386.1	11198.6	10966.5	10984.7	10981.3	17146	10977.7
			779.09	7807.31	8337.47	5579.74	7206.67	6510.72	5749.16	5584.23	5586.48	5598.91		779	21260.3	21635.7	10932.2	12000.1	14246.1	11164.6	10935.5	10953.6	10950.2	16964.8	10946.6
			779.04	7842.47	8219.13	5574.88	7116.95	6479.53	5742.16	5579.35	5581.58	5593.97		778.95	21675.7	21429	10902.5	12070.5	14110.9	11131.8	10905.7	10923.7	10920.4	16766.5	10916.7
			778.99	7895.61	8107.61	5569.93	7032.9	6449.33	5735.12	5574.37	5576.6	5588.94		778.9	21442.8	21225.2	10871.4	12155.5	13977.8	11097.8	10874.6	10892.5	10889.2	16552.1	10885.6
			778.94	7670.91	8002.32	5564.86	6954.04	6420.02	5727.99	5569.27	5571.49	5583.79		778.85	21318.5	21032.8	10841	12260.1	13848.6	11064.5	10844.1	10861.9	10858.7	16326.4	10855
			778.89	7678.96	7903.49	5560.27	6880.65	6392.15	5721.38	5564.65	5566.86	5579.12		778.8	21452	20858.4	10810.7	12387.8	13723.1	11031.4	10813.9	10831.6	10828.4	16092.7	10824.8
			778.84	7506.28	7810.24	5555.64	6811.87	6365.17	5714.78	5560.01	5562.2	5574.42		778.75	21175.8	20708.5	10780.1	12542.1	13600.4	10998	10783.2	10800.8	10797.7	15852.9	10794
			778.79	7506.66	7722.52	5551.39	6747.73	6339.42	5708.58	5555.73	5557.91	5570.09		778.7	21204.4	20591.6	10750.1	12729.2	13481.5	10965.3	10753.2	10770.8	10767.6	15610.8	10764
			778.74	7190.61	7639.81	5547.12	6687.68	6314.53	5702.41	5551.44	5553.61	5565.75		778.65	21642.9	20514.5	10720	12953.7	13365.6	10932.5	10723	10740.5	10737.4	15367.7	10733.7
			778.69	7079.98	7562.36	5543.54	6632.06	6291.12	5696.95	5547.83	5550	5562.08		778.6	21028.4	20483.5	10688.5	13220.5	13251.3	10898.4	10691.5	10708.9	10705.9	15124.3	10702.2
			778.64	7204	7489.42	5540.19	6580.14	6268.73	5691.76	5544.45	5546.61	5558.66		778.55	21087.1	20509.2	10658.7	13537.7	13141.8	10866	10661.7	10679	10676	14885.5	10672.3
			778.59	7051.06	7420.18	5536.56	6531.16	6246.78	5686.32	5540.8	5542.95	5554.95		778.5	21452.8	20596.5	10628.6	13909.4	13034.9	10833.4	10631.6	10648.8	10645.9	14650.7	10642.1
			778.54	6891.88	7354.9	5533.25	6485.41	6225.85	5681.23	5537.47	5539.61	5551.57		778.45	21521.6	20750.4	10597.4	14339.6	12929.7	10799.7	10600.4	10617.5	10614.6	14420	10610.9
			778.49	6741.52	7293.47	5530.29	6442.8	6205.95	5676.52	5534.48	5536.61	5548.53		778.4	21164.6	20976.3	10565.9	14833.1	12826.9	10765.8	10568.9	10585.9	10583	14195	10579.3
			778.44	7018.41	7235.56	5527.65	6403.04	6187.01	5672.17	5531.82	5533.94	5545.82		778.35	22093.9	21277.8	10535.4	15393	12727.6	10732.8	10538.3	10555.3	10552.4	13977.4	10548.7
			778.39	6962.44	7180.01	5524.39	6364.99	6168.07	5667.23	5528.54	5530.65	5542.49		778.3	22108.4	21648.7	10502.1	16012.2	12628.2	10697.2	10505	10521.9	10519	13764.4	10515.3
			778.34	6849.73	7127.33	5521.26	6329.2	6149.82	5662.43	5525.38	5527.48	5539.28		778.25	22643	22083.9	10468.6	16685.8	12531.1	10661.4	10471.5	10488.3	10485.5	13558.8	10481.7
			778.29	6800.96	7077.39	5518.36	6295.59	6132.35	5657.9	5522.46	5524.56	5536.31		778.2	22694	22565.3	10433.5	17395.5	12434.8	10624	10436.4	10453.1	10450.3	13359.1	10446.6
			778.24	6620.54	7029.99	5515.56	6263.94	6115.53	5653.51	5519.64	5521.73	5533.44		778.15	22605	23065.6	10398.2	18114	12340.6	10586.5	10401	10417.6	10414.9	13167	10411.1
			778.19	7045.4	6985.18	5513.15	6234.35	6099.6	5649.52	5517.21	5519.28	5530.96		778.1	22993.7	23542.5	10363	18799.4	12248.8	10549.1	10365.8	10382.4	10379.7	12982.5	10375.9
			778.14	6658.61	6941.49	5509.81	6205.38	6083.21	5644.63	5513.84	5515.91	5527.54		778.05	23345.6	23936.1	10326.6	19391.2	12157.9	10510.5	10329.4	10345.9	10343.2	12804.7	10339.4
			778.09	6445.94	6900.54	5507.3	6178.66	6068.12	5640.6	5511.32	5513.37	5524.97		778	22933.7	24182.2	10289.1	19825.9	12068	10470.9	10291.9	10308.2	10305.6	12633.2	10301.8
			778.04	6294.2	6861.79	5505.25	6153.69	6053.91	5637.05	5509.25	5511.3	5522.85		777.95	23198.2	24223.8	10252.6	20046.8	11981.3	10432.4	10255.4	10271.7	10269.1	12470.2	10265.3
			777.99	6453.65	6825.06	5503.53	6130.3	6040.45	5633.86	5507.5	5509.54	5521.06		777.9	23751.4	24022.9	10215.3	20015.9	11895.5	10393	10218.1	10234.3	10231.7	12313.5	10227.9
			777.94	6248.9	6789.53	5501.46	6107.67	6027.05	5630.34	5505.41	5507.44	5518.91		777.85	23896.2	23576.6	10176.3	19731.1	11810	10352	10179	10195.1	10192.6	12161.9	10188.8
			777.89	6404.48	6755.89	5499.83	6086.53	6014.45	5627.28	5503.76	5505.78	5517.21		777.8	23317.1	22921.3	10136.7	19228.6	11725.7	10310.4	10139.5	10155.5	10153	12016.6	10149.2
			777.84	6574.68	6723.25	5497.85	6066.01	6001.88	5623.91	5501.76	5503.78	5515.17		777.75	22756.3	22116.6	10098.7	18568.4	11644.7	10270.5	10101.5	10117.4	10115	11879.2	10111.1
			777.79	6617.82	6691.47	5495.5	6045.99	5989.27	5620.18	5499.39	5501.4	5512.75		777.7	22006	21226.7	10062.2	17815.4	11566.9	10232.1	10065	10080.8	10078.4	11749.4	10074.6
			777.74	6589.86	6660.81	5493.06	6026.73	5976.89	5616.38	5496.93	5498.92	5510.24		777.65	21180	20309.7	10027.8	17027.7	11492.7	10195.8	10030.5	10046.3	10043.9	11627.5	10040.1
			777.69	6840.76	6631.32	5490.66	6008.31	5964.89	5612.65	5494.51	5496.5	5507.78		777.6	19985.9	19408.1	9995.68	16248.6	11422.2	10161.8	9998.34	10014.1	10011.7	11513.3	10007.9
			777.64	6505.22	6602.33	5487.72	5990.06	5952.63	5608.39	5491.55	5493.52	5504.76		777.55	19263.1	18554.4	9966.88	15510.4	11356.7	10131.2	9969.53	9985.19	9982.84	11407.8	9979
			777.59	6389.76	6575.05	5485.5	5973.22	5941.39	5604.87	5489.31	5491.28	5502.48		777.5	18546.4	17763.1	9940.08	14828.2	11294.5	10102.6	9942.71	9958.3	9955.98	11309.2	9952.13
			777.54	6609.87	6548.92	5483.52	5957.24	5930.65	5601.63	5487.31	5489.27	5500.44		777.45	17411.1	17042.1	9915.28	14210.4	11235.7	10076	9917.89	9933.4	9931.11	11217.3	9927.26
			777.49	6266.43	6523.22	5481.07	5941.4	5919.7	5597.92	5484.84	5486.79	5497.91		777.4	16604.6	16394.9	9893.67	13660.6	11181.3	10052.7	9896.27	9911.7	9909.45	11133	9905.58
			777.44	6244.82	6499.1	5479.35	5926.86	5909.75	5594.97	5483.1	5485.05	5496.14		777.35	15809	15818.2	9874.33	13176.2	11130.4	10031.6	9876.91	9892.26	9890.04	11054.9	9886.17
			777.39	6285.87	6475.8	5477.69	5912.9	5900.08	5592.09	5481.41	5483.35	5494.4		777.3	15144.2	15309.5	9857.22	12754.5	11083	10012.8	9859.78	9875.07	9872.87	10983	9869
			777.34	6343.1	6453.17	5475.92	5899.34	5890.55	5589.13	5479.63	5481.56	5492.57		777.25	14596.4	14862.4	9841.98	12389.8	11038.5	9995.92	9844.53	9859.74	9857.57	10916.6	9853.7
			777.29	6556.7	6431.08	5474.03	5886.1	5881.09	5586.06	5477.72	5479.64	5490.61		777.2	14115.9	14470.6	9828.28	12075.9	10996.6	9980.59	9830.81	9845.95	9843.81	10855	9839.93
			777.24	6446.1	6409.23	5471.67	5872.86	5871.39	5582.54	5475.34	5477.25	5488.19		777.15	13689.7	14127.8	9815.92	11806.8	10957.1	9966.62	9818.43	9833.5	9831.39	10797.8	9827.51
			777.19	6543.23	6388.26	5469.54	5860.28	5862.13	5579.27	5473.19	5475.1	5486		777.1	13115.2	13827.6	9804.75	11576.6	10919.8	9953.88	9807.25	9822.25	9820.16	10744.7	9816.28
			777.14	6242.07	6367.69	5467.2	5847.88	5852.85	5575.8	5470.83	5472.73	5483.59		777.05	12990.9	13565.3	9795.21	11380.6	10885	9942.78	9797.69	9812.61	9810.56	10695.9	9806.67
			777.09	6095.08	6348.35	5465.51	5836.51	5844.4	5573	5469.12	5471.01	5481.84		777	12699.2	13334.2	9786	11212.3	10851.5	9932.04	9788.47	9803.32	9801.29	10649.9	9797.4
			777.04	6144.35	6329.86	5464.14	5825.8	5836.45	5570.54	5467.73	5469.61	5480.4		776.95	12693.2	13130.1	9777.6	11067.9	10819.6	9922.13	9780.05	9794.83	9792.83	10607	9788.94
			776.99	6251.67	6311.81	5462.65	5815.34	5828.56	5567.98	5466.23	5468.1	5478.86		776.9	12238.9	12948.1	9769.2	10942.7	10788.5	9912.24	9771.63	9786.35	9784.37	10566.2	9780.47
			776.94	6405.12	6294.04	5460.93	5804.97	5820.6	5565.2	5464.49	5466.36	5477.07		776.85	11987.2	12785.9	9762.08	10834.5	10759.5	9903.66	9764.5	9779.14	9777.19	10528.6	9773.29
			776.89	6148.81	6276.41	5458.87	5794.56	5812.47	5562.1	5462.41	5464.27	5474.95		776.8	11843.4	12640.3	9755.66	10740.3	10732	9895.81	9758.07	9772.65	9770.72	10493.6	9766.82
			776.84	6304.39	6259.81	5457.36	5785.01	5805.04	5559.56	5460.89	5462.74	5473.39		776.75	11374	12508.5	9749.65	10657.5	10705.5	9888.37	9752.04	9766.55	9764.65	10460.6	9760.74
			776.79	6216.25	6243.29	5455.52	5775.39	5797.42	5556.7	5459.02	5460.87	5471.48		776.7	11563.7	12389.3	9744.96	10585.1	10681	9882.29	9747.34	9761.78	9759.9	10430.5	9756
			776.74	6085.87	6227.4	5453.86	5766.23	5790.13	5554.05	5457.35	5459.18	5469.76		776.65	11463.8	12279.3	9739.72	10519.8	10656.7	9875.67	9742.08	9756.46	9754.6	10401.3	9750.7
			776.69	6395.36	6212.2	5452.48	5757.61	5783.26	5551.68	5455.95	5457.78	5468.32		776.6	11845.8	12177.8	9734.75	10461.1	10633.2	9869.34	9737.1	9751.41	9749.58	10373.6	9745.67
			776.64	6285.9	6196.72	5450.42	5748.56	5775.84	5548.66	5453.88	5455.7	5466.2		776.55	11592	12082.6	9728.67	10406.9	10609.2	9861.92	9731	9745.24	9743.44	10346.1	9739.53
			776.59	6180.29	6181.85	5448.6	5739.97	5768.79	5545.88	5452.04	5453.85	5464.32		776.5	11386.2	11994.6	9723.3	10358	10586.5	9855.23	9725.62	9739.79	9738.01	10320.4	9734.1
			776.54	6172.71	6167.56	5447	5731.83	5762.09	5543.34	5450.42	5452.23	5462.66		776.45	11472.3	11912.8	9718.5	10313.9	10564.9	9849.14	9720.81	9734.92	9733.16	10296.3	9729.25
			776.49	6224.33	6153.64	5445.42	5723.92	5755.52	5540.83	5448.82	5450.62	5461.02		776.4	11452.2	11835.8	9713.45	10273	10543.5	9842.8	9715.74	9729.78	9728.05	10272.9	9724.14
			776.44	6251.89	6139.94	5443.72	5716.1	5748.96	5538.22	5447.11	5448.9	5459.26		776.35	11273.5	11763.3	9708.44	10235.2	10522.7	9836.53	9710.72	9724.69	9722.98	10250.5	9719.07
			776.39	6347.15	6126.5	5441.96	5708.41	5742.44	5535.55	5445.33	5447.11	5457.44		776.3	11216	11695.5	9703.92	10200.7	10502.9	9830.77	9706.19	9720.1	9718.42	10229.4	9714.5
			776.34	6090.44	6113.16	5439.98	5700.7	5735.82	5532.69	5443.33	5445.11	5455.41		776.25	11064.7	11631.5	9699.57	10168.8	10483.6	9825.19	9701.82	9715.67	9714	10209.2	9710.09
			776.29	5938.48	6100.66	5438.56	5693.73	5729.86	5530.39	5441.9	5443.67	5453.93		776.2	11122.1	11571.3	9695.63	10139.6	10465.2	9820.05	9697.87	9711.66	9710.02	10190.2	9706.1
			776.24	6188.34	6088.79	5437.47	5687.25	5724.34	5528.43	5440.79	5442.56	5452.78		776.15	11265.3	11514	9691.52	10112.1	10447.1	9814.74	9693.74	9707.47	9705.85	10171.7	9701.93
			776.19	6154.22	6076.65	5435.84	5680.4	5718.36	5525.94	5439.14	5440.89	5451.09		776.1	11645.2	11459	9686.98	10086	10428.9	9809.03	9689.19	9702.85	9701.26	10153.4	9697.34
			776.14	6295.4	6064.85	5434.27	5673.78	5712.56	5523.54	5437.56	5439.3	5449.47		776.05	11311.4	11405.6	9681.34	10060.3	10410	9802.23	9683.54	9697.14	9695.56	10134.5	9691.65
			776.09	6084.49	6053	5432.39	5666.99	5706.53	5520.83	5435.66	5437.4	5447.53		776	11006.1	11355.5	9676.64	10037.1	10392.4	9796.39	9678.83	9692.36	9690.81	10117.2	9686.89
			776.04	6169.99	6041.84	5430.97	5660.81	5701.05	5518.59	5434.22	5435.96	5446.05		775.95	11194	11308.5	9672.81	10016	10376.1	9791.43	9674.98	9688.45	9686.93	10101.3	9683.01
			775.99	5997.63	6030.75	5429.35	5654.58	5695.47	5516.17	5432.59	5434.32	5444.39		775.9	11260.2	11263	9668.42	9995.56	10359.5	9785.93	9670.58	9684	9682.49	10085.3	9678.57
			775.94	5946.65	6020.26	5428.11	5648.87	5690.35	5514.13	5431.34	5433.06	5443.09		775.85	11111.6	11219.1	9663.83	9975.99	10343	9780.25	9665.98	9679.34	9677.85	10069.6	9673.93
			775.89	6141.18	6010.1	5426.98	5643.39	5685.42	5512.22	5430.19	5431.9	5441.9		775.8	10861.4	11177.4	9659.66	9957.85	10327.3	9775	9661.8	9675.09	9673.62	10054.7	9669.71
			775.84	6293.37	5999.74	5425.43	5637.6	5680.15	5509.88	5428.62	5430.32	5440.29		775.75	11007.5	11138.1	9656.2	9941.32	10312.5	9770.47	9658.32	9671.56	9670.11	10041	9666.19
			775.79	6346.35	5989.24	5423.53	5631.61	5674.61	5507.23	5426.71	5428.41	5438.34		775.7	10801.4	11099.9	9652.3	9925.19	10297.7	9765.52	9654.41	9667.59	9666.16	10027.2	9662.24
			775.74	6060.02	5978.83	5421.52	5625.61	5669.03	5504.46	5424.68	5426.37	5436.27		775.65	11086.2	11063.7	9648.99	9910.41	10283.7	9761.17	9651.09	9664.2	9662.8	10014.4	9658.88
			775.69	5994.48	5969.24	5420.13	5620.34	5664.15	5502.32	5423.27	5424.96	5434.83		775.6	11047.3	11027.9	9644.85	9895.48	10269.1	9756.01	9646.93	9659.99	9658.6	10001.1	9654.69
			775.64	6096.57	5959.98	5418.87	5615.32	5659.48	5500.33	5422	5423.68	5433.52		775.55	10641.2	10993.6	9640.81	9881.31	10254.9	9750.95	9642.88	9655.88	9654.51	9988.22	9650.6
			775.59	6013.93	5950.68	5417.4	5610.18	5654.65	5498.13	5420.51	5422.18	5431.99		775.5	10952.2	10961.6	9637.92	9868.9	10242.1	9747.08	9639.98	9652.93	9651.58	9976.84	9647.66
			775.54	5990.29	5941.73	5416.09	5605.32	5650.07	5496.11	5419.19	5420.86	5430.64		775.45	10987.8	10929.8	9634.13	9856.13	10228.6	9742.31	9636.18	9649.07	9647.74	9964.85	9643.83
			775.49	6469.23	5933	5414.84	5600.6	5645.61	5494.15	5417.93	5419.59	5429.33		775.4	11074.8	10898.9	9630.23	9843.76	10215.2	9737.43	9632.27	9645.1	9643.79	9953.05	9639.88
			775.44	6385.97	5923.4	5412.54	5594.93	5640.16	5491.16	5415.61	5417.27	5426.98		775.35	10852.1	10868.7	9626.07	9831.58	10201.9	9732.31	9628.1	9640.87	9639.58	9941.24	9635.66
			775.39	6040.39	5914.14	5410.42	5589.52	5634.95	5488.35	5413.47	5415.12	5424.8		775.3	10636.4	10840.1	9622.53	9820.49	10189.3	9727.84	9624.55	9637.26	9635.99	9930.34	9632.08
			775.34	5767.19	5905.78	5409.04	5584.95	5630.55	5486.3	5412.09	5413.73	5423.38		775.25	10338.7	10813	9619.61	9810.41	10177.6	9723.98	9621.62	9634.27	9633.02	9920.31	9629.11
			775.29	5702.81	5898.16	5408.26	5581.06	5626.81	5484.84	5411.29	5412.92	5422.54		775.2	10188.8	10787.6	9617.54	9801.56	10166.9	9720.99	9619.53	9632.14	9630.9	9911.36	9626.99
			775.24	6042.34	5890.84	5407.62	5577.39	5623.26	5483.54	5410.63	5412.26	5421.85		775.15	10639.4	10763.4	9615.89	9793.49	10156.9	9718.44	9617.88	9630.42	9629.2	9903.07	9625.3
			775.19	6232.95	5882.91	5406.23	5573.05	5619.02	5481.5	5409.23	5410.86	5420.41		775.1	10556.9	10738.7	9612.94	9784.44	10145.7	9714.59	9614.91	9627.41	9626.21	9893.68	9622.3
			775.14	5969.61	5874.71	5404.43	5568.37	5614.43	5479.05	5407.42	5409.03	5418.56		775.05	10846	10714.9	9610.22	9775.93	10135	9710.99	9612.18	9624.62	9623.44	9884.74	9619.54
			775.09	6016.22	5867.21	5403.2	5564.34	5610.45	5477.19	5406.17	5407.78	5417.27		775	10552.2	10690.9	9606.66	9766.86	10123.6	9706.55	9608.61	9620.99	9619.83	9875.17	9615.93
			775.04	5923.94	5859.74	5401.86	5560.26	5606.43	5475.22	5404.82	5406.42	5415.89		774.95	10174.2	10668.4	9603.93	9758.9	10113.2	9702.96	9605.87	9618.2	9617.06	9866.62	9613.16
			774.99	5925.86	5852.59	5400.72	5556.46	5602.65	5473.46	5403.67	5405.26	5414.7		774.9	10574.7	10647.6	9602.29	9752.27	10104	9700.47	9604.22	9616.5	9615.36	9859.33	9611.47
			774.94	5828.17	5845.57	5399.57	5552.72	5598.92	5471.7	5402.51	5404.1	5413.5		774.85	10251.8	10626.2	9599.49	9744.71	10093.9	9696.83	9601.4	9613.63	9612.52	9851.06	9608.62
			774.89	5929.68	5838.87	5398.64	5549.25	5595.44	5470.16	5401.56	5403.14	5412.52		774.8	10310.7	10606.4	9597.6	9738.31	10084.8	9694.11	9599.51	9611.69	9610.59	9843.89	9606.69
			774.84	5945.9	5832.07	5397.48	5545.62	5591.8	5468.4	5400.39	5401.97	5411.31		774.75	10616.4	10586.9	9595.55	9731.93	10075.7	9691.24	9597.45	9609.57	9608.49	9836.7	9604.6
			774.79	5837.99	5825.34	5396.28	5542.01	5588.15	5466.62	5399.18	5400.75	5410.06		774.7	10493.9	10567	9592.61	9724.86	10065.9	9687.49	9594.49	9606.56	9605.5	9828.79	9601.61
			774.74	5745.85	5818.96	5395.32	5538.69	5584.79	5465.07	5398.2	5399.77	5409.05		774.65	10509.3	10547.9	9590.01	9718.32	10056.6	9684.09	9591.89	9603.9	9602.85	9821.37	9598.97
			774.69	5842.55	5812.89	5394.56	5535.63	5581.67	5463.73	5397.42	5398.98	5408.24		774.6	10462.3	10529.2	9587.36	9711.9	10047.3	9680.66	9589.23	9601.19	9600.16	9814.03	9596.28
			774.64	5782.93	5806.71	5393.58	5532.41	5578.38	5462.19	5396.43	5397.99	5407.21		774.55	10008.9	10511.2	9584.84	9705.77	10038.3	9677.35	9586.69	9598.61	9597.59	9806.97	9593.71
			774.59	6013.79	5800.75	5392.73	5529.37	5575.26	5460.77	5395.57	5397.12	5406.32		774.5	10276.6	10494.8	9583.61	9701.09	10030.8	9675.36	9585.46	9597.33	9596.32	9801.34	9592.45
			774.54	5864.93	5794.39	5391.38	5525.87	5571.67	5458.86	5394.2	5395.74	5404.91		774.45	10428.4	10478.1	9581.62	9695.79	10022.6	9672.6	9583.45	9595.27	9594.28	9795.06	9590.41
			774.49	5787.57	5788.45	5390.34	5522.74	5568.45	5457.28	5393.15	5394.69	5403.83		774.4	10562.7	10461.4	9579.18	9690.17	10014.1	9669.41	9581	9592.77	9591.8	9788.47	9587.92
			774.44	5904.04	5782.77	5389.48	5519.84	5565.44	5455.87	5392.28	5393.81	5402.92		774.35	10093	10444.6	9576.34	9684.29	10005.3	9665.84	9578.16	9589.87	9588.92	9781.59	9585.05
			774.39	5837.96	5776.93	5388.35	5516.72	5562.2	5454.22	5391.14	5392.67	5401.75		774.3	10423.1	10429.6	9574.85	9679.89	9997.99	9663.61	9576.66	9588.32	9587.38	9776.18	9583.52
			774.34	5808.38	5771.31	5387.37	5513.79	5559.15	5452.71	5390.15	5391.67	5400.72		774.25	10189	10413.9	9572.41	9674.64	9989.83	9660.45	9574.21	9585.82	9584.9	9769.92	9581.03
			774.29	5954.97	5765.85	5386.45	5510.96	5556.19	5451.27	5389.22	5390.73	5399.76		774.2	10179.3	10399.3	9570.63	9670.17	9982.46	9657.95	9572.42	9583.98	9583.08	9764.43	9579.21
			774.24	5786.98	5760.15	5385.21	5507.85	5552.94	5449.51	5387.96	5389.47	5398.47		774.15	10670.8	10385	9568.88	9665.83	9975.21	9655.49	9570.66	9582.17	9581.28	9759.07	9577.42
			774.19	5793.14	5754.89	5384.34	5505.15	5550.1	5448.12	5387.07	5388.58	5397.55		774.1	10344	10369.6	9565.7	9660.16	9966.65	9651.62	9567.47	9578.94	9578.06	9752.39	9574.2
			774.14	5842.31	5749.7	5383.44	5502.48	5547.27	5446.73	5386.17	5387.67	5396.61		774.05	10389.2	10355.4	9563.45	9655.52	9959.13	9648.69	9565.22	9576.64	9575.77	9746.73	9571.92
			774.09	5713.03	5744.48	5382.44	5499.73	5544.37	5445.23	5385.16	5386.65	5395.56		774	9873.9	10341.4	9561.08	9650.84	9951.58	9645.63	9562.83	9574.2	9573.35	9741.03	9569.5
			774.04	5698.79	5739.61	5381.72	5497.3	5541.78	5444.01	5384.42	5385.91	5394.8		773.95	10030.8	10329.2	9560.17	9647.72	9945.6	9644.05	9561.92	9573.24	9572.4	9736.9	9568.56
			773.99	5594.98	5734.86	5381.03	5494.94	5539.25	5442.83	5383.72	5385.2	5394.06		773.9	9922.45	10316.7	9558.82	9644.23	9939.26	9642.03	9560.55	9571.83	9571.01	9732.4	9567.16
			773.94	5909.78	5730.4	5380.56	5492.84	5536.98	5441.89	5383.24	5384.72	5393.55		773.85	10057.6	10304.9	9557.77	9641.11	9933.32	9640.32	9559.49	9570.73	9569.92	9728.28	9566.07
			773.89	5861.33	5725.32	5379.41	5490.09	5534.05	5440.26	5382.08	5383.55	5392.35		773.8	9968.89	10292.9	9556.33	9637.68	9927.09	9638.23	9558.04	9569.23	9568.43	9723.85	9564.6
			773.84	5770.04	5720.41	5378.36	5487.47	5531.25	5438.73	5381.01	5382.48	5391.26		773.75	10058.2	10281.4	9555.14	9634.58	9921.2	9636.4	9556.85	9567.99	9567.2	9719.76	9563.37
			773.79	5566.76	5715.77	5377.5	5485.08	5528.68	5437.41	5380.15	5381.6	5390.36		773.7	10029.7	10269.8	9553.69	9631.28	9915.13	9634.32	9555.39	9566.48	9565.71	9715.47	9561.88
			773.74	5815.1	5711.63	5377.09	5483.17	5526.58	5436.54	5379.72	5381.18	5389.9		773.65	10307.9	10258.6	9552.32	9628.12	9909.23	9632.32	9554.01	9565.05	9564.3	9711.34	9560.47
			773.69	5799.41	5707.02	5376.14	5480.74	5523.96	5435.13	5378.76	5380.2	5388.9		773.6	10134.6	10246.8	9550.14	9624.21	9902.6	9629.52	9551.82	9562.82	9562.08	9706.47	9558.25
			773.64	5544.06	5702.5	5375.21	5478.38	5521.41	5433.76	5377.82	5379.26	5387.93		773.55	9759.56	10235.7	9548.45	9620.86	9896.55	9627.22	9550.13	9561.08	9560.35	9702.16	9556.53
			773.59	5779.86	5698.6	5374.84	5476.6	5519.43	5432.95	5377.44	5378.88	5387.52		773.5	9705.03	10225.9	9547.85	9618.64	9891.66	9626.01	9549.51	9560.42	9559.7	9698.99	9555.89
			773.54	5873.98	5694.24	5373.96	5474.33	5516.97	5431.62	5376.55	5377.98	5386.6		773.45	10346.2	10216.4	9547.39	9616.63	9887	9624.95	9549.05	9559.92	9559.21	9696.04	9555.4
			773.49	5944.96	5689.74	5372.87	5471.89	5514.32	5430.1	5375.44	5376.87	5385.46		773.4	10098.5	10205.3	9545.09	9612.81	9880.56	9622.06	9546.74	9557.56	9556.87	9691.3	9553.06
			773.44	5761.93	5685.14	5371.62	5469.31	5511.54	5428.42	5374.19	5375.61	5384.17		773.35	9964.31	10195.1	9543.5	9609.76	9874.9	9619.88	9545.13	9555.91	9555.23	9687.32	9551.43
			773.39	6093.16	5680.98	5370.77	5467.16	5509.19	5427.15	5373.32	5374.74	5383.28		773.3	10129.2	10185.5	9542.28	9607.13	9869.7	9618.09	9543.91	9554.65	9553.98	9683.79	9550.18
			773.34	6062.05	5676.16	5369.19	5464.31	5506.13	5425.15	5371.73	5373.15	5381.66		773.25	9916.63	10175.5	9540.59	9604.07	9864.09	9615.82	9542.21	9552.9	9552.25	9679.83	9548.45
			773.29	5789.22	5671.45	5367.68	5461.55	5503.16	5423.22	5370.21	5371.62	5380.11		773.2	9779.91	10166.3	9539.51	9601.66	9859.16	9614.17	9541.12	9551.77	9551.12	9676.54	9547.33
			773.24	5804.27	5667.4	5366.76	5459.4	5500.8	5421.89	5369.28	5370.68	5379.15		773.15	10063.2	10157.7	9538.81	9599.68	9854.69	9612.92	9540.42	9551.02	9550.39	9673.68	9546.6
			773.19	5764.44	5663.35	5365.81	5457.25	5498.43	5420.53	5368.32	5369.71	5378.15		773.1	9707.96	10148.4	9537.3	9596.92	9849.46	9610.85	9538.9	9549.46	9548.84	9670.06	9545.06
			773.14	5591.01	5659.44	5364.94	5455.2	5496.17	5419.26	5367.44	5368.83	5377.24		773.05	9743.26	10140.4	9536.81	9595.23	9845.31	9609.81	9538.4	9548.92	9548.31	9667.51	9544.53
			773.09	5518.85	5655.96	5364.44	5453.55	5494.31	5418.37	5366.93	5368.32	5376.7		773	9840.2	10132.3	9536.22	9593.46	9841.13	9608.68	9537.8	9548.27	9547.68	9664.9	9543.9
			773.04	5652.63	5652.68	5364.11	5452.08	5492.62	5417.64	5366.59	5367.97	5376.33		772.95	9946.7	10124.1	9535.34	9591.44	9836.73	9607.26	9536.91	9547.35	9546.76	9662.06	9542.99
			772.99	5633.19	5649.15	5363.48	5450.34	5490.67	5416.62	5365.94	5367.32	5375.66		772.9	9923.62	10115.8	9534.15	9589.16	9832.08	9605.55	9535.72	9546.11	9545.54	9658.94	9541.77
			772.94	5804.51	5645.71	5362.89	5448.65	5488.77	5415.65	5365.35	5366.72	5375.03		772.85	9840.95	10107.7	9533.03	9586.96	9827.54	9603.9	9534.59	9544.94	9544.38	9655.94	9540.61
			772.89	5758.89	5641.94	5361.93	5446.62	5486.52	5414.31	5364.37	5365.74	5374.02		772.8	10182.7	10099.9	9532.14	9585.03	9823.3	9602.5	9533.69	9544.01	9543.45	9653.22	9539.69
			772.84	5806.96	5638.32	5361.06	5444.7	5484.39	5413.06	5363.5	5364.86	5373.12		772.75	10155.6	10091.3	9530.27	9582.15	9818.13	9600.11	9531.81	9542.08	9541.54	9649.54	9537.78
			772.79	5708.68	5634.62	5360.09	5442.7	5482.16	5411.72	5362.51	5363.87	5372.1		772.7	9665.33	10082.9	9528.47	9579.36	9813.09	9597.8	9530	9540.23	9539.7	9645.98	9535.95
			772.74	5747.66	5631.19	5359.33	5440.92	5480.17	5410.59	5361.74	5363.09	5371.31		772.65	9763.03	10076	9528.07	9578.02	9809.51	9596.9	9529.6	9539.79	9539.27	9643.87	9535.52
			772.69	5993.01	5627.7	5358.48	5439.08	5478.11	5409.38	5360.89	5362.23	5370.42		772.6	9835.21	10068.9	9527.39	9576.41	9805.7	9595.73	9528.91	9539.06	9538.56	9641.5	9534.81
			772.64	5722.96	5623.72	5357.1	5436.72	5475.53	5407.63	5359.49	5360.83	5368.99		772.55	9992.24	10061.8	9526.51	9574.62	9801.73	9594.35	9528.02	9538.13	9537.63	9638.97	9533.89
			772.59	5600.85	5620.37	5356.3	5434.96	5473.56	5406.48	5358.68	5360.02	5368.16		772.5	9560.94	10054.3	9525.16	9572.4	9797.35	9592.52	9526.67	9536.74	9536.25	9636.02	9532.52
			772.54	5721.36	5617.31	5355.77	5433.48	5471.87	5405.59	5358.14	5359.47	5367.59		772.45	9676.35	10048.2	9525.06	9571.44	9794.27	9591.94	9526.56	9536.59	9536.11	9634.33	9532.38
			772.49	5676.38	5614.04	5354.97	5431.76	5469.93	5404.44	5357.33	5358.66	5366.75		772.4	9676.46	10041.9	9524.62	9570.18	9790.9	9591.03	9526.11	9536.11	9535.64	9632.35	9531.91
			772.44	5751.53	5610.89	5354.27	5430.15	5468.1	5403.4	5356.62	5357.94	5366.01		772.35	9730.61	10035.6	9524.19	9568.93	9787.57	9590.12	9525.67	9535.62	9535.17	9630.4	9531.44
			772.39	5598.77	5607.62	5353.4	5428.39	5466.12	5402.19	5355.74	5357.06	5365.1		772.3	9613.05	10029.3	9523.59	9567.55	9784.13	9589.06	9525.07	9534.98	9534.53	9628.33	9530.82
			772.34	5609.9	5604.71	5352.86	5426.98	5464.5	5401.31	5355.2	5356.51	5364.53		772.25	9324.21	10023.5	9523.33	9566.52	9781.08	9588.34	9524.8	9534.68	9534.24	9626.62	9530.53
			772.29	5460.72	5601.81	5352.3	5425.55	5462.86	5400.42	5354.63	5355.94	5363.93		772.2	10013.8	10018.6	9523.91	9566.35	9778.9	9588.46	9525.37	9535.21	9534.78	9625.77	9531.07
			772.24	5554.41	5599.27	5352.07	5424.47	5461.56	5399.85	5354.38	5355.69	5363.66		772.15	10011.1	10011.8	9522.5	9564.21	9774.78	9586.6	9523.95	9533.75	9533.33	9622.97	9529.63
			772.19	5536	5596.56	5351.62	5423.2	5460.07	5399.08	5353.93	5355.23	5363.18		772.1	9725.89	10005	9521.09	9562.09	9770.7	9584.74	9522.54	9532.3	9531.89	9620.2	9528.19
			772.14	5726.85	5593.92	5351.22	5421.98	5458.64	5398.35	5353.52	5354.82	5362.74		772.05	9684.3	9999.23	9520.5	9560.81	9767.49	9583.71	9521.94	9531.66	9531.26	9618.27	9527.57
			772.09	5471.42	5590.9	5350.4	5420.35	5456.8	5397.21	5352.69	5353.98	5361.88		772	9601.55	9993.64	9520.02	9559.66	9764.43	9582.8	9521.46	9531.15	9530.76	9616.49	9527.07
			772.04	5328	5588.46	5350.14	5419.3	5455.53	5396.63	5352.42	5353.7	5361.58
[truncated: 8 more columns]

## Sheet: Fig. 2
Fig.2a					Fig.2b				Fig. 2c					Fig.2d
E / V vs. Hg/HgO	Conv.	error bar	Sel.		t / h	Conv.	Sel.			Conv.	error bar	Sel.
-1	2	2.36	100		0	0	100		Co-F	98.13	2.11	100			cycle 1	cycle2	cycle 3	cycle 4	cycle 5	cycle 6	cycle 7	cycle 8
-1.05	30.17	2.26	100		0.5	18.25	100		Co NPs	52.67	3.67	100		t / h	Conv.	Conv.	Conv.	Conv.	Conv.	Conv.	Conv.	Conv.
-1.1	98.37	1.47	100		1	33.83	100		Co foil	12.53	2.51	100		0	0	0	0	0	0	0	0	0
-1.15	98.63	2.03	100		1.5	48.55	100		Co(OH)2	6.27	1.86	100		0.5	20.98	18.98	21.5	20.78	20.4	17.45	15.58	12.46
-1.2	97.97	1.95	100		2	62.58	100		CoS2	0.77	0.31	100		1	35.37	33.93	35.44	32.98	32.31	33.47	32.76	31.64
-1.25	97.53	2.55	100		2.5	73.83	100		Ni2P	20.67	2.04	100		1.5	50.35	49.23	51.73	50.18	49.99	50.59	49.26	48.74
-1.3	96.03	3	100		3	82.54	100		Cu	1.47	0.61	100		2	63.55	62.69	62.2	63.84	62.55	62.54	60	61.6
					3.5	87.83	100		Pd	1.14	0.15	100		2.5	74.25	76.75	75.66	75.13	74.86	74.1	73.28	73.89
					4	92.74	100		Pt	0.51	0.35	100		3	83.56	82.81	83.2	83.13	82.67	82.56	82.66	82.68
					4.5	97.12	100		GC	0	0	0
					5	98.33	100
					5.5	98.62	100
					6	99.31	100

## Sheet: Fig. 3
Fig. 3a					Fig. 3b					Fig. 3c								Fig. 3d
Co foil		Co foil+NaF				Conv.	error bar	Sel.			Co-F NWs (TMA+)		Co-F NWs (Na+)		Co-F NWs (K+)				Conv.	error bar	Sel.
E / V vs. Hg/HgO	j / mA cm-2	E / V vs. Hg/HgO	j / mA cm-2		Co foil	23.93	2.26	100			E / V vs. Hg/HgO	j / mA cm-2	E / V vs. Hg/HgO	j / mA cm-2	E / V vs. Hg/HgO	j / mA cm-2		Co-F NWs (K+)	98.03	2.15	100
-0.7	-0.088	-0.7	-0.067		Co foil + NaF	67.1	3.56	100			-0.7	-0.163	-0.7	0.053	-0.7	0.237		Co-F NWs (Na+)	88	2.41	100
-0.71	-0.109	-0.71	-0.079								-0.71	-0.16	-0.71	-0.008	-0.71	0.099		Co-F NWs (TMA+)	76.97	2.32	100
-0.72	-0.124	-0.72	-0.09								-0.72	-0.161	-0.72	-0.039	-0.72	0.022
-0.73	-0.137	-0.73	-0.101								-0.73	-0.164	-0.73	-0.07	-0.73	-0.024
-0.74	-0.152	-0.74	-0.109								-0.74	-0.169	-0.74	-0.024	-0.74	0.01
-0.75	-0.163	-0.75	-0.122								-0.75	-0.173	-0.75	-0.038	-0.75	-0.016
-0.76	-0.176	-0.76	-0.13								-0.76	-0.177	-0.76	-0.045	-0.76	-0.036
-0.77	-0.185	-0.77	-0.141								-0.77	-0.182	-0.77	-0.061	-0.77	-0.054
-0.78	-0.197	-0.78	-0.155								-0.78	-0.187	-0.78	-0.061	-0.78	-0.066
-0.79	-0.207	-0.79	-0.177								-0.79	-0.193	-0.79	-0.073	-0.79	-0.078
-0.8	-0.222	-0.8	-0.2								-0.8	-0.199	-0.8	-0.081	-0.8	-0.093
-0.81	-0.237	-0.81	-0.23								-0.81	-0.205	-0.81	-0.088	-0.81	-0.106
-0.82	-0.265	-0.82	-0.273								-0.82	-0.212	-0.82	-0.101	-0.82	-0.119
-0.83	-0.29	-0.83	-0.321								-0.83	-0.22	-0.83	-0.107	-0.83	-0.132
-0.84	-0.322	-0.84	-0.369								-0.84	-0.228	-0.84	-0.117	-0.84	-0.148
-0.85	-0.359	-0.85	-0.418								-0.85	-0.237	-0.85	-0.124	-0.85	-0.156
-0.86	-0.393	-0.86	-0.466								-0.86	-0.247	-0.86	-0.131	-0.86	-0.167
-0.87	-0.425	-0.87	-0.49								-0.87	-0.257	-0.87	-0.14	-0.87	-0.179
-0.88	-0.448	-0.88	-0.505								-0.88	-0.269	-0.88	-0.151	-0.88	-0.192
-0.89	-0.464	-0.89	-0.499								-0.89	-0.282	-0.89	-0.16	-0.89	-0.205
-0.9	-0.47	-0.9	-0.489								-0.9	-0.296	-0.9	-0.17	-0.9	-0.219
-0.91	-0.473	-0.91	-0.475								-0.91	-0.311	-0.91	-0.183	-0.91	-0.233
-0.92	-0.467	-0.92	-0.46								-0.92	-0.327	-0.92	-0.193	-0.92	-0.247
-0.93	-0.471	-0.93	-0.439								-0.93	-0.343	-0.93	-0.209	-0.93	-0.261
-0.94	-0.472	-0.94	-0.43								-0.94	-0.361	-0.94	-0.221	-0.94	-0.278
-0.95	-0.469	-0.95	-0.414								-0.95	-0.379	-0.95	-0.235	-0.95	-0.296
-0.96	-0.474	-0.96	-0.401								-0.96	-0.398	-0.96	-0.252	-0.96	-0.316
-0.97	-0.475	-0.97	-0.404								-0.97	-0.418	-0.97	-0.277	-0.97	-0.337
-0.98	-0.475	-0.98	-0.411								-0.98	-0.442	-0.98	-0.298	-0.98	-0.358
-0.99	-0.493	-0.99	-0.422								-0.99	-0.47	-0.99	-0.32	-0.99	-0.384
-1	-0.497	-1	-0.441								-1	-0.504	-1	-0.348	-1	-0.411
-1.01	-0.51	-1.01	-0.461								-1.01	-0.543	-1.01	-0.379	-1.01	-0.443
-1.02	-0.527	-1.02	-0.48								-1.02	-0.59	-1.02	-0.416	-1.02	-0.481
-1.03	-0.541	-1.03	-0.516								-1.03	-0.642	-1.03	-0.46	-1.03	-0.527
-1.04	-0.552	-1.04	-0.543								-1.04	-0.703	-1.04	-0.514	-1.04	-0.582
-1.05	-0.576	-1.05	-0.58								-1.05	-0.774	-1.05	-0.575	-1.05	-0.654
-1.06	-0.598	-1.06	-0.627								-1.06	-0.856	-1.06	-0.651	-1.06	-0.745
-1.07	-0.621	-1.07	-0.665								-1.07	-0.954	-1.07	-0.75	-1.07	-0.866
-1.08	-0.642	-1.08	-0.717								-1.08	-1.07	-1.08	-0.872	-1.08	-1.031
-1.09	-0.667	-1.09	-0.769								-1.09	-1.213	-1.09	-1.036	-1.09	-1.251
-1.1	-0.7	-1.1	-0.824								-1.1	-1.389	-1.1	-1.255	-1.1	-1.559
-1.11	-0.747	-1.11	-0.884								-1.11	-1.612	-1.11	-1.547	-1.11	-1.986
-1.12	-0.787	-1.12	-0.959								-1.12	-1.89	-1.12	-1.945	-1.12	-2.581
-1.13	-0.844	-1.13	-1.036								-1.13	-2.242	-1.13	-2.488	-1.13	-3.402
-1.14	-0.897	-1.14	-1.116								-1.14	-2.688	-1.14	-3.232	-1.14	-4.506
-1.15	-0.968	-1.15	-1.201								-1.15	-3.252	-1.15	-4.235	-1.15	-5.977
-1.16	-1.032	-1.16	-1.294								-1.16	-3.945	-1.16	-5.55	-1.16	-7.88
-1.17	-1.108	-1.17	-1.398								-1.17	-4.799	-1.17	-7.196	-1.17	-10.234
-1.18	-1.203	-1.18	-1.529								-1.18	-5.836	-1.18	-9.249	-1.18	-13.096
-1.19	-1.318	-1.19	-1.691								-1.19	-7.081	-1.19	-11.726	-1.19	-16.485
-1.2	-1.421	-1.2	-1.914								-1.2	-8.554	-1.2	-14.689	-1.2	-20.544
-1.21	-1.568	-1.21	-2.245								-1.21	-10.27	-1.21	-18.193	-1.21	-25.422
-1.22	-1.744	-1.22	-2.72								-1.22	-12.263	-1.22	-22.321	-1.22	-31.367
-1.23	-1.948	-1.23	-3.458								-1.23	-14.557	-1.23	-27.086	-1.23	-37.488
-1.24	-2.211	-1.24	-4.566								-1.24	-17.164	-1.24	-32.333	-1.24	-44.729
-1.25	-2.551	-1.25	-6.143								-1.25	-20.123	-1.25	-38.133	-1.25	-52.538
-1.26	-3	-1.26	-8.412								-1.26	-23.43	-1.26	-45.036	-1.26	-61.298
-1.27	-3.611	-1.27	-11.558								-1.27	-27.038	-1.27	-51.802	-1.27	-70.826
-1.28	-4.425	-1.28	-15.517								-1.28	-30.745	-1.28	-59.488	-1.28	-81.319
-1.29	-5.56	-1.29	-20.09								-1.29	-34.978	-1.29	-67.405	-1.29	-92.012
-1.3	-7.122	-1.3	-25.552								-1.3	-39.394	-1.3	-76.073	-1.3	-102.782
-1.31	-9.25	-1.31	-32.329								-1.31	-43.994	-1.31	-85.554	-1.31	-115.178
-1.32	-12.086	-1.32	-38.828								-1.32	-49.146	-1.32	-95.495	-1.32	-128.265
-1.33	-15.665	-1.33	-47.758								-1.33	-54.666	-1.33	-106.112	-1.33	-142.793
-1.34	-20.101	-1.34	-58.161								-1.34	-60.462	-1.34	-116.835	-1.34	-157.015
-1.35	-25.166	-1.35	-68.718								-1.35	-66.565	-1.35	-128.909	-1.35	-171.989
-1.36	-31.432	-1.36	-80.487								-1.36	-73.097	-1.36	-140.876	-1.36	-187.913
-1.37	-38.547	-1.37	-93.33								-1.37	-79.967	-1.37	-152.904	-1.37	-204.605
-1.38	-47.537	-1.38	-106.495								-1.38	-87.097	-1.38	-166.343	-1.38	-224.948
-1.39	-57.601	-1.39	-120.365								-1.39	-95.071	-1.39	-178.984	-1.39	-240.075
-1.4	-68.478	-1.4	-134.758								-1.4	-103.321	-1.4	-193.513	-1.4	-260.756

## Sheet: Fig. 4
Fig. 4b							Fig. 4c							Fig 4d
without 1a and H2O		with 1a		with 1a and H2O			baseline		DMPO-H*		DMPO-C*				with t-BuOH	without t-BuOH
E / V vs. Hg/HgO	j / mA cm-2	E / V vs. Hg/HgO	j / mA cm-2	E / V vs. Hg/HgO	j / mA cm-2		Magnetic field / G	Intensity / a.u.	Magnetic field / G	Intensity / a.u.	Magnetic field / G	Intensity / a.u.		t / h	Conv.	Conv.
-1	0.1672	-1	0.1766	-1	0.1589		3446	-1.3675	3446	-1.39316	3446	3.72192		0	0	0
-1.001	0.1662	-1.001	0.1759	-1.001	0.1584		3446.1	-1.36726	3446.1	-1.39178	3446	-3.27808		0.5	1	10
-1.002	0.1663	-1.002	0.1758	-1.002	0.1584		3446.2	-1.36769	3446.2	-1.39118	3446.01	2.72192		1	4.18	22.73
-1.003	0.1666	-1.003	0.176	-1.003	0.1591		3446.3	-1.36839	3446.3	-1.39176	3446.01	-1.27808		1.5	10.72	43.87
-1.004	0.1664	-1.004	0.176	-1.004	0.1589		3446.4	-1.369	3446.4	-1.39321	3446.01	-10.2781		2	25.23	56.23
-1.005	0.1661	-1.005	0.1757	-1.005	0.1592		3446.5	-1.36953	3446.5	-1.39481	3446.01	1.72192		2.5	31.11	70.7
-1.006	0.1663	-1.006	0.1759	-1.006	0.1589		3446.6	-1.37024	3446.6	-1.39593	3446.02	-8.27808		3	41.92	78.16
-1.007	0.1663	-1.007	0.1758	-1.007	0.1588		3446.7	-1.37132	3446.7	-1.39634	3446.02	0.72192		3.5	51.4	83.12
-1.008	0.1661	-1.008	0.1759	-1.008	0.1586		3446.8	-1.37272	3446.8	-1.39608	3446.02	-2.27808		4	55.49	89.59
-1.009	0.1667	-1.009	0.1762	-1.009	0.1589		3446.9	-1.37416	3446.9	-1.39527	3446.02	-4.27808		4.5	61.15	92.8
-1.01	0.1661	-1.01	0.1757	-1.01	0.1586		3447	-1.37538	3447	-1.39413	3446.03	2.72192		5	65.14	97.9
-1.011	0.1664	-1.011	0.1757	-1.011	0.1588		3447.1	-1.37635	3447.1	-1.393	3446.03	-1.27808		5.5	68.9	98
-1.012	0.1661	-1.012	0.1757	-1.012	0.159		3447.2	-1.37717	3447.2	-1.39232	3446.03	-5.27808		6	72.9	98.5
-1.013	0.1662	-1.013	0.1757	-1.013	0.1593		3447.3	-1.3779	3447.3	-1.39233	3446.03	-7.27808
-1.014	0.1658	-1.014	0.1753	-1.014	0.1587		3447.4	-1.37845	3447.4	-1.39295	3446.03	-3.27808
-1.015	0.1662	-1.015	0.1753	-1.015	0.1588		3447.5	-1.3787	3447.5	-1.39381	3446.04	-9.27808
-1.016	0.1655	-1.016	0.1756	-1.016	0.1587		3447.6	-1.37866	3447.6	-1.3945	3446.04	3.72192
-1.017	0.1657	-1.017	0.1752	-1.017	0.1586		3447.7	-1.37854	3447.7	-1.39484	3446.04	-1.27808
-1.018	0.166	-1.018	0.1753	-1.018	0.1588		3447.8	-1.37851	3447.8	-1.3949	3446.04	-7.27808
-1.019	0.1659	-1.019	0.1753	-1.019	0.1587		3447.9	-1.37863	3447.9	-1.395	3446.05	-3.27808
-1.02	0.1655	-1.02	0.175	-1.02	0.1587		3448	-1.3788	3448	-1.39533	3446.05	4.72192
-1.021	0.1657	-1.021	0.1752	-1.021	0.1588		3448.1	-1.37884	3448.1	-1.39579	3446.05	-6.27808
-1.022	0.1655	-1.022	0.1749	-1.022	0.1589		3448.2	-1.3787	3448.2	-1.39608	3446.05	-6.27808
-1.023	0.1655	-1.023	0.1748	-1.023	0.1588		3448.3	-1.37846	3448.3	-1.39601	3446.06	-7.27808
-1.024	0.1655	-1.024	0.175	-1.024	0.1586		3448.4	-1.37835	3448.4	-1.3958	3446.06	-5.27808
-1.025	0.1656	-1.025	0.1751	-1.025	0.1592		3448.5	-1.37849	3448.5	-1.3959	3446.06	-13.2781
-1.026	0.1651	-1.026	0.1746	-1.026	0.159		3448.6	-1.37879	3448.6	-1.3965	3446.06	-3.27808
-1.027	0.1648	-1.027	0.1746	-1.027	0.1589		3448.7	-1.37887	3448.7	-1.39724	3446.06	-1.27808
-1.028	0.1643	-1.028	0.174	-1.028	0.1585		3448.8	-1.37837	3448.8	-1.39741	3446.07	-6.27808
-1.029	0.165	-1.029	0.1745	-1.029	0.1587		3448.9	-1.37717	3448.9	-1.39662	3446.07	0.72192
-1.03	0.1648	-1.03	0.174	-1.03	0.1586		3449	-1.37548	3449	-1.39514	3446.07	-5.27808
-1.031	0.1647	-1.031	0.1742	-1.031	0.1589		3449.1	-1.37362	3449.1	-1.39373	3446.07	-3.27808
-1.032	0.165	-1.032	0.1741	-1.032	0.1587		3449.2	-1.37176	3449.2	-1.39304	3446.08	-6.27808
-1.033	0.165	-1.033	0.1742	-1.033	0.1584		3449.3	-1.36998	3449.3	-1.3931	3446.08	-5.27808
-1.034	0.1647	-1.034	0.1739	-1.034	0.1587		3449.4	-1.36846	3449.4	-1.39353	3446.08	-3.27808
-1.035	0.165	-1.035	0.1741	-1.035	0.1591		3449.5	-1.36759	3449.5	-1.39402	3446.08	-4.27808
-1.036	0.1646	-1.036	0.1741	-1.036	0.1589		3449.6	-1.36784	3449.6	-1.39454	3446.09	-7.27808
-1.037	0.1646	-1.037	0.1733	-1.037	0.1587		3449.7	-1.36935	3449.7	-1.39525	3446.09	-7.27808
-1.038	0.1647	-1.038	0.1738	-1.038	0.1593		3449.8	-1.37178	3449.8	-1.39624	3446.09	-2.27808
-1.039	0.1646	-1.039	0.1736	-1.039	0.1591		3449.9	-1.37436	3449.9	-1.39738	3446.09	-6.27808
-1.04	0.1649	-1.04	0.1734	-1.04	0.1589		3450	-1.37631	3450	-1.39842	3446.09	3.72192
-1.041	0.1646	-1.041	0.1739	-1.041	0.159		3450.1	-1.37717	3450.1	-1.39906	3446.1	-4.27808
-1.042	0.1646	-1.042	0.1731	-1.042	0.1591		3450.2	-1.37692	3450.2	-1.39898	3446.1	-2.27808
-1.043	0.1646	-1.043	0.1735	-1.043	0.1589		3450.3	-1.37588	3450.3	-1.39787	3446.1	-7.27808
-1.044	0.1645	-1.044	0.1729	-1.044	0.159		3450.4	-1.37445	3450.4	-1.39573	3446.1	4.72192
-1.045	0.1643	-1.045	0.1731	-1.045	0.1585		3450.5	-1.37292	3450.5	-1.39302	3446.11	-11.2781
-1.046	0.1641	-1.046	0.1727	-1.046	0.1588		3450.6	-1.37145	3450.6	-1.39054	3446.11	2.72192
-1.047	0.1641	-1.047	0.1727	-1.047	0.159		3450.7	-1.37018	3450.7	-1.38895	3446.11	-4.27808
-1.048	0.1641	-1.048	0.1728	-1.048	0.1588		3450.8	-1.36931	3450.8	-1.38839	3446.11	0.72192
-1.049	0.1639	-1.049	0.1726	-1.049	0.1589		3450.9	-1.36915	3450.9	-1.38862	3446.11	-2.27808
-1.05	0.164	-1.05	0.1727	-1.05	0.1588		3451	-1.36993	3451	-1.38937	3446.12	-10.2781
-1.051	0.1643	-1.051	0.1727	-1.051	0.1589		3451.1	-1.37148	3451.1	-1.39053	3446.12	-12.2781
-1.052	0.1635	-1.052	0.1724	-1.052	0.1587		3451.2	-1.37318	3451.2	-1.39184	3446.12	-7.27808
-1.053	0.1638	-1.053	0.172	-1.053	0.1585		3451.3	-1.37427	3451.3	-1.39275	3446.12	2.72192
-1.054	0.1637	-1.054	0.1722	-1.054	0.1587		3451.4	-1.37439	3451.4	-1.39265	3446.13	-0.27808
-1.055	0.1639	-1.055	0.1723	-1.055	0.1591		3451.5	-1.37374	3451.5	-1.39136	3446.13	-4.27808
-1.056	0.1631	-1.056	0.1723	-1.056	0.1588		3451.6	-1.37269	3451.6	-1.38922	3446.13	1.72192
-1.057	0.1637	-1.057	0.172	-1.057	0.1586		3451.7	-1.37143	3451.7	-1.38684	3446.13	-3.27808
-1.058	0.163	-1.058	0.1717	-1.058	0.1588		3451.8	-1.37001	3451.8	-1.38465	3446.14	-8.27808
-1.059	0.1635	-1.059	0.1718	-1.059	0.1586		3451.9	-1.36871	3451.9	-1.38282	3446.14	-1.27808
-1.06	0.1635	-1.06	0.1718	-1.06	0.1585		3452	-1.36804	3452	-1.38143	3446.14	-3.27808
-1.061	0.1635	-1.061	0.1712	-1.061	0.1589		3452.1	-1.36841	3452.1	-1.38078	3446.14	-9.27808
-1.062	0.1633	-1.062	0.1713	-1.062	0.1589		3452.2	-1.36957	3452.2	-1.38128	3446.14	-3.27808
-1.063	0.1633	-1.063	0.1715	-1.063	0.159		3452.3	-1.37073	3452.3	-1.38313	3446.15	-4.27808
-1.064	0.1633	-1.064	0.1711	-1.064	0.1587		3452.4	-1.37108	3452.4	-1.38604	3446.15	-8.27808
-1.065	0.163	-1.065	0.1712	-1.065	0.1585		3452.5	-1.37047	3452.5	-1.38919	3446.15	-6.27808
-1.066	0.1626	-1.066	0.1709	-1.066	0.1587		3452.6	-1.3695	3452.6	-1.39169	3446.15	7.72192
-1.067	0.1627	-1.067	0.1709	-1.067	0.1587		3452.7	-1.36907	3452.7	-1.39302	3446.16	-6.27808
-1.068	0.1628	-1.068	0.1705	-1.068	0.1588		3452.8	-1.36981	3452.8	-1.39326	3446.16	6.72192
-1.069	0.1627	-1.069	0.1709	-1.069	0.1588		3452.9	-1.37171	3452.9	-1.39294	3446.16	-5.27808
-1.07	0.1627	-1.07	0.1708	-1.07	0.159		3453	-1.37419	3453	-1.39271	3446.16	0.72192
-1.071	0.1625	-1.071	0.1706	-1.071	0.1587		3453.1	-1.37634	3453.1	-1.39312	3446.17	-5.27808
-1.072	0.1629	-1.072	0.1706	-1.072	0.1591		3453.2	-1.37736	3453.2	-1.39447	3446.17	-3.27808
-1.073	0.1629	-1.073	0.1702	-1.073	0.1594		3453.3	-1.37691	3453.3	-1.39671	3446.17	7.72192
-1.074	0.1628	-1.074	0.1703	-1.074	0.159		3453.4	-1.37532	3453.4	-1.3994	3446.17	-2.27808
-1.075	0.1626	-1.075	0.1703	-1.075	0.1591		3453.5	-1.37333	3453.5	-1.40181	3446.17	-7.27808
-1.076	0.1624	-1.076	0.1705	-1.076	0.159		3453.6	-1.3716	3453.6	-1.40323	3446.18	2.72192
-1.077	0.1624	-1.077	0.1699	-1.077	0.1587		3453.7	-1.37047	3453.7	-1.40329	3446.18	-8.27808
-1.078	0.1621	-1.078	0.1695	-1.078	0.1584		3453.8	-1.36991	3453.8	-1.40217	3446.18	-8.27808
-1.079	0.1623	-1.079	0.1696	-1.079	0.1584		3453.9	-1.36975	3453.9	-1.40059	3446.18	-7.27808
-1.08	0.162	-1.08	0.1694	-1.08	0.1584		3454	-1.36979	3454	-1.39947	3446.19	0.72192
-1.081	0.1621	-1.081	0.1692	-1.081	0.1587		3454.1	-1.36998	3454.1	-1.39953	3446.19	-11.2781
-1.082	0.1621	-1.082	0.1694	-1.082	0.159		3454.2	-1.37038	3454.2	-1.40097	3446.19	9.72192
-1.083	0.1621	-1.083	0.1694	-1.083	0.1589		3454.3	-1.37107	3454.3	-1.40332	3446.19	-6.27808
-1.084	0.1612	-1.084	0.1692	-1.084	0.1587		3454.4	-1.37197	3454.4	-1.40564	3446.19	-1.27808
-1.085	0.1615	-1.085	0.1693	-1.085	0.1582		3454.5	-1.37278	3454.5	-1.40691	3446.2	-6.27808
-1.086	0.1619	-1.086	0.1687	-1.086	0.1587		3454.6	-1.37302	3454.6	-1.40661	3446.2	-5.27808
-1.087	0.1618	-1.087	0.1693	-1.087	0.1585		3454.7	-1.37234	3454.7	-1.40496	3446.2	-1.27808
-1.088	0.1615	-1.088	0.1689	-1.088	0.1589		3454.8	-1.37077	3454.8	-1.40286	3446.2	-9.27808
-1.089	0.162	-1.089	0.1689	-1.089	0.1586		3454.9	-1.36876	3454.9	-1.40134	3446.21	-6.27808
-1.09	0.1613	-1.09	0.1684	-1.09	0.1589		3455	-1.36699	3455	-1.40088	3446.21	-13.2781
-1.091	0.1616	-1.091	0.1682	-1.091	0.1584		3455.1	-1.36609	3455.1	-1.40115	3446.21	0.72192
-1.092	0.1611	-1.092	0.1683	-1.092	0.1587		3455.2	-1.36643	3455.2	-1.40129	3446.21	-6.27808
-1.093	0.1616	-1.093	0.1686	-1.093	0.1591		3455.3	-1.36794	3455.3	-1.40055	3446.22	-1.27808
-1.094	0.1613	-1.094	0.1682	-1.094	0.1585		3455.4	-1.37012	3455.4	-1.39877	3446.22	-5.27808
-1.095	0.1612	-1.095	0.1685	-1.095	0.1586		3455.5	-1.37218	3455.5	-1.39643	3446.22	-6.27808
-1.096	0.1612	-1.096	0.1682	-1.096	0.1589		3455.6	-1.37348	3455.6	-1.39431	3446.22	-6.27808
-1.097	0.1612	-1.097	0.1682	-1.097	0.1586		3455.7	-1.37392	3455.7	-1.39309	3446.22	-12.2781
-1.098	0.1612	-1.098	0.1674	-1.098	0.1587		3455.8	-1.37393	3455.8	-1.39305	3446.23	-6.27808
-1.099	0.1613	-1.099	0.1676	-1.099	0.1587		3455.9	-1.37403	3455.9	-1.39407	3446.23	-8.27808
-1.1	0.161	-1.1	0.1677	-1.1	0.1587		3456	-1.37433	3456	-1.39566	3446.23	-2.27808
-1.101	0.1614	-1.101	0.1676	-1.101	0.1584		3456.1	-1.37438	3456.1	-1.3972	3446.23	-6.27808
-1.102	0.1611	-1.102	0.1673	-1.102	0.1587		3456.2	-1.37369	3456.2	-1.39821	3446.24	-9.27808
-1.103	0.161	-1.103	0.1672	-1.103	0.1587		3456.3	-1.37219	3456.3	-1.39842	3446.24	-9.27808
-1.104	0.1606	-1.104	0.1668	-1.104	0.159		3456.4	-1.37039	3456.4	-1.39776	3446.24	4.72192
-1.105	0.161	-1.105	0.166	-1.105	0.1586		3456.5	-1.36884	3456.5	-1.39629	3446.24	-13.2781
-1.106	0.1606	-1.106	0.1658	-1.106	0.1584		3456.6	-1.36771	3456.6	-1.39414	3446.25	4.72192
-1.107	0.1605	-1.107	0.1658	-1.107	0.1588		3456.7	-1.36681	3456.7	-1.39165	3446.25	-1.27808
-1.108	0.1605	-1.108	0.1656	-1.108	0.1585		3456.8	-1.36593	3456.8	-1.38939	3446.25	-6.27808
-1.109	0.1605	-1.109	0.1651	-1.109	0.1586		3456.9	-1.36514	3456.9	-1.38804	3446.25	0.72192
-1.11	0.1604	-1.11	0.1653	-1.11	0.1585		3457	-1.36469	3457	-1.38807	3446.25	-0.27808
-1.111	0.1602	-1.111	0.1647	-1.111	0.1582		3457.1	-1.36474	3457.1	-1.38942	3446.26	-7.27808
-1.112	0.1602	-1.112	0.1646	-1.112	0.1589		3457.2	-1.36527	3457.2	-1.39146	3446.26	-7.27808
-1.113	0.1602	-1.113	0.1648	-1.113	0.1588		3457.3	-1.36613	3457.3	-1.39328	3446.26	-8.27808
-1.114	0.1605	-1.114	0.1646	-1.114	0.1587		3457.4	-1.36714	3457.4	-1.39428	3446.26	-13.2781
-1.115	0.1604	-1.115	0.1649	-1.115	0.1589		3457.5	-1.36807	3457.5	-1.39438	3446.27	-0.27808
-1.116	0.1599	-1.116	0.1642	-1.116	0.1587		3457.6	-1.36864	3457.6	-1.39397	3446.27	-4.27808
-1.117	0.1598	-1.117	0.1639	-1.117	0.1586		3457.7	-1.36866	3457.7	-1.39356	3446.27	-8.27808
-1.118	0.1602	-1.118	0.1642	-1.118	0.1587		3457.8	-1.36817	3457.8	-1.3935	3446.27	-3.27808
-1.119	0.1602	-1.119	0.1638	-1.119	0.1589		3457.9	-1.36749	3457.9	-1.39389	3446.28	1.72192
-1.12	0.1601	-1.12	0.1642	-1.12	0.1586		3458	-1.36695	3458	-1.39464	3446.28	-7.27808
-1.121	0.1601	-1.121	0.1638	-1.121	0.1589		3458.1	-1.36677	3458.1	-1.39553	3446.28	2.72192
-1.122	0.1602	-1.122	0.1638	-1.122	0.1588		3458.2	-1.36701	3458.2	-1.3963	3446.28	-9.27808
-1.123	0.16	-1.123	0.1646	-1.123	0.1585		3458.3	-1.36769	3458.3	-1.39681	3446.28	-7.27808
-1.124	0.1599	-1.124	0.1653	-1.124	0.159		3458.4	-1.36881	3458.4	-1.39706	3446.29	-10.2781
-1.125	0.1602	-1.125	0.1654	-1.125	0.1588		3458.5	-1.37037	3458.5	-1.39714	3446.29	-12.2781
-1.126	0.1598	-1.126	0.1659	-1.126	0.1587		3458.6	-1.37218	3458.6	-1.39711	3446.29	-6.27808
-1.127	0.1603	-1.127	0.1659	-1.127	0.1586		3458.7	-1.37389	3458.7	-1.39693	3446.29	-0.27808
-1.128	0.1595	-1.128	0.1656	-1.128	0.159		3458.8	-1.37521	3458.8	-1.39657	3446.3	-11.2781
-1.129	0.1587	-1.129	0.1646	-1.129	0.1578		3458.9	-1.37611	3458.9	-1.39611	3446.3	-7.27808
-1.13	0.1588	-1.13	0.1644	-1.13	0.1579		3459	-1.3768	3459	-1.39576	3446.3	-9.27808
-1.131	0.1588	-1.131	0.1646	-1.131	0.1577		3459.1	-1.37747	3459.1	-1.39574	3446.3	-9.27808
-1.132	0.1589	-1.132	0.1646	-1.132	0.1577		3459.2	-1.37808	3459.2	-1.39617	3446.3	-6.27808
-1.133	0.1587	-1.133	0.1646	-1.133	0.158		3459.3	-1.3783	3459.3	-1.39698	3446.31	-6.27808
-1.134	0.1587	-1.134	0.1643	-1.134	0.1579		3459.4	-1.37776	3459.4	-1.39792	3446.31	-21.2781
-1.135	0.1585	-1.135	0.1643	-1.135	0.1581		3459.5	-1.37639	3459.5	-1.3987	3446.31	-10.2781
-1.136	0.1587	-1.136	0.1647	-1.136	0.1579		3459.6	-1.3746	3459.6	-1.39903	3446.31	-7.27808
-1.137	0.1588	-1.137	0.1643	-1.137	0.158		3459.7	-1.37317	3459.7	-1.39877	3446.32	-12.2781
-1.138	0.1584	-1.138	0.164	-1.138	0.1581		3459.8	-1.37281	3459.8	-1.39783	3446.32	-10.2781
-1.139	0.1589	-1.139	0.1639	-1.139	0.1579		3459.9	-1.37368	3459.9	-1.39632	3446.32	-9.27808
-1.14	0.1578	-1.14	0.164	-1.14	0.1582		3460	-1.37534	3460	-1.39453	3446.32	-2.27808
-1.141	0.1584	-1.141	0.1637	-1.141	0.1586		3460.1	-1.37712	3460.1	-1.39282	3446.33	-9.27808
-1.142	0.1583	-1.142	0.1635	-1.142	0.1579		3460.2	-1.37864	3460.2	-1.39153	3446.33	-5.27808
-1.143	0.1584	-1.143	0.1634	-1.143	0.1579		3460.3	-1.37985	3460.3	-1.39085	3446.33	-2.27808
-1.144	0.1583	-1.144	0.1635	-1.144	0.158		3460.4	-1.38083	3460.4	-1.39085	3446.33	-8.27808
-1.145	0.1584	-1.145	0.1632	-1.145	0.1579		3460.5	-1.38146	3460.5	-1.39146	3446.33	-10.2781
-1.146	0.1579	-1.146	0.1635	-1.146	0.1575		3460.6	-1.38143	3460.6	-1.39252	3446.34	-3.27808
-1.147	0.1584	-1.147	0.1636	-1.147	0.1584		3460.7	-1.38058	3460.7	-1.39369	3446.34	-5.27808
-1.148	0.158	-1.148	0.1632	-1.148	0.1579		3460.8	-1.37904	3460.8	-1.39468	3446.34	-6.27808
-1.149	0.1583	-1.149	0.1634	-1.149	0.1582		3460.9	-1.37724	3460.9	-1.39537	3446.34	1.72192
-1.15	0.158	-1.15	0.1635	-1.15	0.1581		3461	-1.37565	3461	-1.39585	3446.35	-17.2781
-1.151	0.1584	-1.151	0.1632	-1.151	0.1579		3461.1	-1.37458	3461.1	-1.39634	3446.35	-15.2781
-1.152	0.1584	-1.152	0.1631	-1.152	0.158		3461.2	-1.37405	3461.2	-1.3969	3446.35	-3.27808
-1.153	0.1586	-1.153	0.1631	-1.153	0.158		3461.3	-1.37389	3461.3	-1.39735	3446.35	1.72192
-1.154	0.1579	-1.154	0.1632	-1.154	0.1579		3461.4	-1.37381	3461.4	-1.39739	3446.36	-7.27808
-1.155	0.1576	-1.155	0.1623	-1.155	0.158		3461.5	-1.37372	3461.5	-1.39677	3446.36	-3.27808
-1.156	0.1578	-1.156	0.1624	-1.156	0.1576		3461.6	-1.37376	3461.6	-1.39548	3446.36	-10.2781
-1.157	0.158	-1.157	0.1622	-1.157	0.1576		3461.7	-1.37419	3461.7	-1.39382	3446.36	2.72192
-1.158	0.1577	-1.158	0.162	-1.158	0.1576		3461.8	-1.37508	3461.8	-1.39223	3446.36	-23.2781
-1.159	0.158	-1.159	0.1623	-1.159	0.1576		3461.9	-1.37606	3461.9	-1.39112	3446.37	2.72192
-1.16	0.1576	-1.16	0.1621	-1.16	0.1576		3462	-1.37659	3462	-1.3908	3446.37	2.72192
-1.161	0.1577	-1.161	0.162	-1.161	0.1576		3462.1	-1.37629	3462.1	-1.39147	3446.37	-6.27808
-1.162	0.1575	-1.162	0.1618	-1.162	0.1576		3462.2	-1.37513	3462.2	-1.39317	3446.37	-6.27808
-1.163	0.1577	-1.163	0.1621	-1.163	0.1583		3462.3	-1.37341	3462.3	-1.39573	3446.38	-4.27808
-1.164	0.1575	-1.164	0.1624	-1.164	0.1582		3462.4	-1.37156	3462.4	-1.39863	3446.38	-6.27808
-1.165	0.1577	-1.165	0.1621	-1.165	0.1582		3462.5	-1.36997	3462.5	-1.4011	3446.38	-1.27808
-1.166	0.1576	-1.166	0.162	-1.166	0.158		3462.6	-1.36887	3462.6	-1.4024	3446.38	-0.27808
-1.167	0.1574	-1.167	0.1616	-1.167	0.1579		3462.7	-1.36835	3462.7	-1.40219	3446.38	5.72192
-1.168	0.1569	-1.168	0.1618	-1.168	0.1581		3462.8	-1.36852	3462.8	-1.4007	3446.39	-4.27808
-1.169	0.1572	-1.169	0.1615	-1.169	0.1579		3462.9	-1.36934	3462.9	-1.39854	3446.39	-1.27808
-1.17	0.1569	-1.17	0.1619	-1.17	0.1581		3463	-1.37045	3463	-1.39639	3446.39	1.72192
-1.171	0.1573	-1.171	0.1617	-1.171	0.1578		3463.1	-1.3711	3463.1	-1.39462	3446.39	-4.27808
-1.172	0.1573	-1.172	0.1616	-1.172	0.1581		3463.2	-1.37059	3463.2	-1.3933	3446.4	-3.27808
-1.173	0.1571	-1.173	0.1617	-1.173	0.158		3463.3	-1.36886	3463.3	-1.39242	3446.4	1.72192
-1.174	0.1575	-1.174	0.1617	-1.174	0.1578		3463.4	-1.3666	3463.4	-1.39208	3446.4	-6.27808
-1.175	0.1571	-1.175	0.1618	-1.175	0.1583		3463.5	-1.36487	3463.5	-1.39233	3446.4	-7.27808
-1.176	0.1575	-1.176	0.1619	-1.176	0.158		3463.6	-1.36435	3463.6	-1.39304	3446.41	-6.27808
-1.177	0.1571	-1.177	0.1618	-1.177	0.158		3463.7	-1.36494	3463.7	-1.39385	3446.41	-0.27808
-1.178	0.1572	-1.178	0.1618	-1.178	0.1584		3463.8	-1.36602	3463.8	-1.39433	3446.41	-3.27808
-1.179	0.1574	-1.179	0.1613	-1.179	0.1583		3463.9	-1.36693	3463.9	-1.39411	3446.41	2.72192
-1.18	0.1569	-1.18	0.161	-1.18	0.1574		3464	-1.36746	3464	-1.39286	3446.41	5.72192
-1.181	0.1567	-1.181	0.1612	-1.181	0.1575		3464.1	-1.3678	3464.1	-1.39033	3446.42	-1.27808
-1.182	0.1568	-1.182	0.161	-1.182	0.1583		3464.2	-1.3683	3464.2	-1.3864	3446.42	0.72192
-1.183	0.1566	-1.183	0.1613	-1.183	0.1578		3464.3	-1.369	3464.3	-1.38117	3446.42	-0.27808
-1.184	0.1572	-1.184	0.1613	-1.184	0.1577		3464.4	-1.36953	3464.4	-1.375	3446.42	-4.27808
-1.185	0.1569	-1.185	0.1612	-1.185	0.158		3464.5	-1.36931	3464.5	-1.36836	3446.43	-4.27808
-1.186	0.1562	-1.186	0.161	-1.186	0.1578		3464.6	-1.368	3464.6	-1.36164	3446.43	0.72192
-1.187	0.1568	-1.187	0.161	-1.187	0.1581		3464.7	-1.36589	3464.7	-1.35497	3446.43	-3.27808
-1.188	0.1567	-1.188	0.1613	-1.188	0.1576		3464.8	-1.36377	3464.8	-1.34838	3446.43	1.72192
-1.189	0.1567	-1.189	0.1608	-1.189	0.1579		3464.9	-1.36252	3464.9	-1.3421	3446.44	-7.27808
-1.19	0.1563	-1.19	0.161	-1.19	0.1583		3465	-1.36262	3465	-1.33697	3446.44	-7.27808
-1.191	0.1569	-1.191	0.1613	-1.191	0.158		3465.1	-1.36384	3465.1	-1.33444	3446.44	-6.27808
-1.192	0.1565	-1.192	0.161	-1.192	0.1582		3465.2	-1.36552	3465.2	-1.33603	3446.44	1.72192
-1.193	0.1565	-1.193	0.1602	-1.193	0.1578		3465.3	-1.36698	3465.3	-1.34268	3446.44	-0.27808
-1.194	0.1565	-1.194	0.1608	-1.194	0.158		3465.4	-1.36791	3465.4	-1.35428	3446.45	-2.27808
-1.195	0.1564	-1.195	0.1605	-1.195	0.158		3465.5	-1.36839	3465.5	-1.36968	3446.45	-6.27808
-1.196	0.1562	-1.196	0.1605	-1.196	0.158		3465.6	-1.36873	3465.6	-1.38693	3446.45	1.72192
-1.197	0.1562	-1.197	0.161	-1.197	0.1577		3465.7	-1.3692	3465.7	-1.40386	3446.45	-6.27808
-1.198	0.1562	-1.198	0.1604	-1.198	0.1578		3465.8	-1.36982	3465.8	-1.4186	3446.46	-3.27808
-1.199	0.1562	-1.199	0.161	-1.199	0.1578		3465.9	-1.37035	3465.9	-1.42996	3446.46	-2.27808
-1.2	0.1561	-1.2	0.1608	-1.2	0.1581		3466	-1.37042	3466	-1.43751	3446.46	0.72192
-1.201	0.1561	-1.201	0.1604	-1.201	0.1583		3466.1	-1.36983	3466.1	-1.44143	3446.46	-4.27808
-1.202	0.156	-1.202	0.1604	-1.202	0.158		3466.2	-1.36879	3466.2	-1.4423	3446.47	9.72192
-1.203	0.1563	-1.203	0.1603	-1.203	0.1582		3466.3	-1.3679	3466.3	-1.44092	3446.47	-5.27808
-1.204	0.1565	-1.204	0.1607	-1.204	0.1584		3466.4	-1.36775	3466.4	-1.43807	3446.47	-1.27808
-1.205	0.1562	-1.205	0.1602	-1.205	0.158		3466.5	-1.36863	3466.5	-1.43425	3446.47	0.72192
-1.206	0.1559	-1.206	0.1601	-1.206	0.1579		3466.6	-1.37029	3466.6	-1.42961	3446.47	1.72192
-1.207	0.1559	-1.207	0.1596	-1.207	0.1579		3466.7	-1.372	3466.7	-1.42419	3446.48	-1.27808
-1.208	0.1557	-1.208	0.1605	-1.208	0.1578		3466.8	-1.37288	3466.8	-1.41818	3446.48	-1.27808
-1.209	0.1563	-1.209	0.1595	-1.209	0.1576		3466.9	-1.37236	3466.9	-1.41203	3446.48	4.72192
-1.21	0.1558	-1.21	0.1599	-1.21	0.158		3467	-1.37073	3467	-1.40643	3446.48	13.7219
-1.211	0.156	-1.211	0.1601	-1.211	0.1582		3467.1	-1.36899	3467.1	-1.40203	3446.49	-10.2781
-1.212	0.1557	-1.212	0.1599	-1.212	0.158		3467.2	-1.36816	3467.2	-1.3991	3446.49	10.7219
-1.213	0.1561	-1.213	0.1599	-1.213	0.1579		3467.3	-1.36846	3467.3	-1.39747	3446.49	2.72192
-1.214	0.1559	-1.214	0.1599	-1.214	0.1581		3467.4	-1.36922	3467.4	-1.39659	3446.49	-0.27808
-1.215	0.1558	-1.215	0.1599	-1.215	0.1577		3467.5	-1.36959	3467.5	-1.39601	3446.49	2.72192
-1.216	0.1556	-1.216	0.1595	-1.216	0.1581		3467.6	-1.36916	3467.6	-1.39568	3446.5	8.72192
-1.217	0.1559	-1.217	0.1601	-1.217	0.1582		3467.7	-1.36819	3467.7	-1.39591	3446.5	-1.27808
-1.218	0.1557	-1.218	0.1597	-1.218	0.1582		3467.8	-1.36718	3467.8	-1.39691	3446.5	-3.27808
-1.219	0.1554	-1.219	0.1599	-1.219	0.1581		3467.9	-1.36651	3467.9	-1.39848	3446.5	3.72192
-1.22	0.1557	-1.22	0.1599	-1.22	0.1575		3468	-1.36631	3468	-1.40009	3446.51	3.72192
-1.221	0.1557	-1.221	0.1596	-1.221	0.1578		3468.1	-1.36663	3468.1	-1.4012	3446.51	4.72192
-1.222	0.1556	-1.222	0.1592	-1.222	0.158		3468.2	-1.36751	3468.2	-1.4016	3446.51	1.72192
-1.223	0.1559	-1.223	0.1594	-1.223	0.1578		3468.3	-1.36892	3468.3	-1.40123	3446.51	2.72192
-1.224	0.156	-1.224	0.1595	-1.224	0.1576		3468.4	-1.37064	3468.4	-1.40002	3446.52	1.72192
-1.225	0.1558	-1.225	0.1591	-1.225	0.1582		3468.5	-1.37229	3468.5	-1.39798	3446.52	10.7219
-1.226	0.1553	-1.226	0.1595	-1.226	0.1576		3468.6	-1.37357	3468.6	-1.39537	3446.52	5.72192
-1.227	0.1562	-1.227	0.1596	-1.227	0.158		3468.7	-1.37454	3468.7	-1.39272	3446.52	2.72192
-1.228	0.1556	-1.228	0.1596	-1.228	0.1584		3468.8	-1.37547	3468.8	-1.39071	3446.52	2.72192
-1.229	0.1556	-1.229	0.1597	-1.229	0.1582		3468.9	-1.37647	3468.9	-1.38992	3446.53	0.72192
-1.23	0.1555	-1.23	0.1596	-1.23	0.1584		3469	-1.37729	3469	-1.39062	3446.53	2.72192
-1.231	0.1553	-1.231	0.159	-1.231	0.1584		3469.1	-1.37749	3469.1	-1.39272	3446.53	1.72192
-1.232	0.1551	-1.232	0.1584	-1.232	0.1581		3469.2	-1.37697	3469.2	-1.39568	3446.53	3.72192
-1.233	0.1551	-1.233	0.1585	-1.233	0.1579		3469.3	-1.37613	3469.3	-1.39869	3446.54	6.72192
-1.234	0.1547	-1.234	0.1587	-1.234	0.1576		3469.4	-1.37555	3469.4	-1.40111	3446.54	5.72192
-1.235	0.155	-1.235	0.1587	-1.235	0.1575		3469.5	-1.37549	3469.5	-1.40266	3446.54	6.72192
-1.236	0.1551	-1.236	0.159	-1.236	0.1582		3469.6	-1.37567	3469.6	-1.40335	3446.54	3.72192
-1.237	0.1554	-1.237	0.1588	-1.237	0.1579		3469.7	-1.37564	3469.7	-1.40314	3446.55	6.72192
-1.238	0.1549	-1.238	0.1585	-1.238	0.1582		3469.8	-1.37519	3469.8	-1.40189	3446.55	1.72192
-1.239	0.155	-1.239	0.1587	-1.239	0.158		3469.9	-1.37465	3469.9	-1.39974	3446.55	3.72192
-1.24	0.1551	-1.24	0.1588	-1.24	0.1583		3470	-1.37455	3470	-1.39736	3446.55	2.72192
-1.241	0.1551	-1.241	0.159	-1.241	0.1579		3470.1	-1.37515	3470.1	-1.39568	3446.55	12.7219
-1.242	0.1548	-1.242	0.1588	-1.242	0.1585		3470.2	-1.37612	3470.2	-1.39531	3446.56	5.72192
-1.243	0.1554	-1.243	0.1587	-1.243	0.1584		3470.3	-1.37681	3470.3	-1.39628	3446.56	11.7219
-1.244	0.155	-1.244	0.1585	-1.244	0.1583		3470.4	-1.3767	3470.4	-1.39815	3446.56	-5.27808
-1.245	0.1551	-1.245	0.158	-1.245	0.158		3470.5	-1.37575	3470.5	-1.40034	3446.56	8.72192
-1.246	0.155	-1.246	0.1589	-1.246	0.158		3470.6	-1.37432	3470.6	-1.40237	3446.57	10.7219
-1.247	0.1552	-1.247	0.1584	-1.247	0.1581		3470.7	-1.37287	3470.7	-1.40379	3446.57	8.72192
-1.248	0.1547	-1.248	0.1587	-1.248	0.158		3470.8	-1.37174	3470.8	-1.40423	3446.57	6.72192
-1.249	0.1551	-1.249	0.1591	-1.249	0.1587		3470.9	-1.37106	3470.9	-1.40353	3446.57	14.7219
-1.25	0.1549	-1.25	0.1585	-1.25	0.1578		3471	-1.37086	3471	-1.40195	3446.57	1.72192
-1.251	0.1551	-1.251	0.1585	-1.251	0.158		3471.1	-1.37107	3471.1	-1.40015	3446.58	3.72192
-1.252	0.155	-1.252	0.1584	-1.252	0.1579		3471.2	-1.3715	3471.2	-1.39904	3446.58	7.72192
-1.253	0.1551	-1.253	0.159	-1.253	0.158		3471.3	-1.37192	3471.3	-1.39932	3446.58	7.72192
-1.254	0.1548	-1.254	0.1584	-1.254	0.1584		3471.4	-1.37227	3471.4	-1.40112	3446.58	3.72192
-1.255	0.1552	-1.255	0.1591	-1.255	0.1583		3471.5	-1.37269	3471.5	-1.40379	3446.59	-1.27808
-1.256	0.1551	-1.256	0.1589	-1.256	0.1587		3471.6	-1.37333	3471.6	-1.40614	3446.59	10.7219
-1.257	0.1547	-1.257	0.158	-1.257	0.1578		3471.7	-1.37407	3471.7	-1.40717	3446.59	-6.27808
-1.258	0.1546	-1.258	0.1582	-1.258	0.1584		3471.8	-1.37456	3471.8	-1.40653	3446.59	3.72192
-1.259	0.1547	-1.259	0.1582	-1.259	0.1584		3471.9	-1.37456	3471.9	-1.40467	3446.6	9.72192
-1.26	0.1547	-1.26	0.1583	-1.26	0.1582		3472	-1.3742	3472	-1.40235	3446.6	10.7219
-1.261	0.1543	-1.261	0.158	-1.261	0.1581		3472.1	-1.37391	3472.1	-1.40025	3446.6	8.72192
-1.262	0.1547	-1.262	0.1578	-1.262	0.1583		3472.2	-1.37407	3472.2	-1.39873	3446.6	3.72192
-1.263	0.1543	-1.263	0.158	-1.263	0.1582		3472.3	-1.37475	3472.3	-1.39787	3446.6	15.7219
-1.264	0.1546	-1.264	0.1574	-1.264	0.1581		3472.4	-1.37568	3472.4	-1.39767	3446.61	7.72192
-1.265	0.1551	-1.265	0.1572	-1.265	0.1583		3472.5	-1.37637	3472.5	-1.39803	3446.61	10.7219
-1.266	0.1546	-1.266	0.1574	-1.266	0.1584		3472.6	-1.37638	3472.6	-1.39871	3446.61	4.72192
-1.267	0.1549	-1.267	0.1574	-1.267	0.159		3472.7	-1.37558	3472.7	-1.3994	3446.61	11.7219
-1.268	0.1546	-1.268	0.1571	-1.268	0.1584		3472.8	-1.3743	3472.8	-1.39978	3446.62	7.72192
-1.269	0.1551	-1.269	0.1574	-1.269	0.1588		3472.9	-1.37315	3472.9	-1.39977	3446.62	13.7219
-1.27	0.1544	-1.27	0.1565	-1.27	0.1583		3473	-1.37265	3473	-1.3995	3446.62	10.7219
-1.271	0.1547	-1.271	0.1576	-1.271	0.158		3473.1	-1.37294	3473.1	-1.39917	3446.62	10.7219
-1.272	0.1547	-1.272	0.1569	-1.272	0.1576		3473.2	-1.3738	3473.2	-1.39878	3446.63	6.72192
-1.273	0.1545	-1.273	0.157	-1.273	0.1582		3473.3	-1.37489	3473.3	-1.39827	3446.63	19.7219
-1.274	0.1543	-1.274	0.1571	-1.274	0.1584		3473.4	-1.37581	3473.4	-1.39764	3446.63	4.72192
-1.275	0.1551	-1.275	0.1576	-1.275	0.1584		3473.5	-1.3761	3473.5	-1.39716	3446.63	12.7219
-1.276	0.1543	-1.276	0.157	-1.276	0.1583		3473.6	-1.37543	3473.6	-1.39713	3446.63	14.7219
-1.277	0.1545	-1.277	0.1578	-1.277	0.1584		3473.7	-1.37384	3473.7	-1.39765	3446.64	7.72192
-1.278	0.155	-1.278	0.1582	-1.278	0.1582		3473.8	-1.37193	3473.8	-1.39833	3446.64	-1.27808
-1.279	0.1547	-1.279	0.158	-1.279	0.158		3473.9	-1.37058	3473.9	-1.39854	3446.64	14.7219
-1.28	0.1548	-1.28	0.1584	-1.28	0.1585		3474	-1.37038	3474	-1.39786	3446.64	11.7219
-1.281	0.1545	-1.281	0.1585	-1.281	0.1586		3474.1	-1.37118	3474.1	-1.39645	3446.65	11.7219
-1.282	0.1545	-1.282	0.1584	-1.282	0.1583		3474.2	-1.37219	3474.2	-1.39487	3446.65	18.7219
-1.283	0.1541	-1.283	0.1584	-1.283	0.1579		3474.3	-1.37255	3474.3	-1.39362	3446.65	13.7219
-1.284	0.154	-1.284	0.158	-1.284	0.1577		3474.4	-1.37197	3474.4	-1.39276	3446.65	9.72192
-1.285	0.1543	-1.285	0.1582	-1.285	0.158		3474.5	-1.37095	3474.5	-1.39196	3446.65	22.7219
-1.286	0.154	-1.286	0.1587	-1.286	0.158		3474.6	-1.37034	3474.6	-1.39091	3446.66	22.7219
-1.287	0.1543	-1.287	0.1584	-1.287	0.1582		3474.7	-1.3707	3474.7	-1.38961	3446.66	13.7219
-1.288	0.1547	-1.288	0.1585	-1.288	0.1584		3474.8	-1.3719	3474.8	-1.38843	3446.66	29.7219
-1.289	0.1541	-1.289	0.1579	-1.289	0.1584		3474.9	-1.37333	3474.9	-1.38778	3446.66	11.7219
-1.29	0.154	-1.29	0.1584	-1.29	0.158		3475	-1.37443	3475	-1.3878	3446.67	14.7219
-1.291	0.1544	-1.291	0.1585	-1.291	0.1584		3475.1	-1.3751	3475.1	-1.38829	3446.67	12.7219
-1.292	0.1545	-1.292	0.1584	-1.292	0.158		3475.2	-1.37567	3475.2	-1.38899	3446.67	21.7219
-1.293	0.1543	-1.293	0.1586	-1.293	0.1581		3475.3	-1.37643	3475.3	-1.38986	3446.67	10.7219
-1.294	0.1546	-1.294	0.1586	-1.294	0.1585		3475.4	-1.37722	3475.4	-1.39104	3446.68	18.7219
-1.295	0.1543	-1.295	0.158	-1.295	0.1584		3475.5	-1.37754	3475.5	-1.39254	3446.68	15.7219
-1.296	0.1542	-1.296	0.1585	-1.296	0.158		3475.6	-1.37708	3475.6	-1.39411	3446.68	19.7219
-1.297	0.1545	-1.297	0.1582	-1.297	0.1581		3475.7	-1.3761	3475.7	-1.39541	3446.68	18.7219
-1.298	0.1537	-1.298	0.1584	-1.298	0.1584		3475.8	-1.37515	3475.8	-1.39626	3446.68	13.7219
-1.299	0.1544	-1.299	0.1581	-1.299	0.158		3475.9	-1.37453	3475.9	-1.39681	3446.69	18.7219
-1.3	0.1543	-1.3	0.1585	-1.3	0.1584		3476	-1.37397	3476	-1.39721	3446.69	20.7219
-1.301	0.1544	-1.301	0.1587	-1.301	0.1582		3476.1	-1.37305	3476.1	-1.39726	3446.69	18.7219
-1.302	0.1539	-1.302	0.1581	-1.302	0.1585		3476.2	-1.37173	3476.2	-1.39651	3446.69	20.7219
-1.303	0.1546	-1.303	0.1585	-1.303	0.1586		3476.3	-1.37054	3476.3	-1.39466	3446.7	23.7219
-1.304	0.1543	-1.304	0.158	-1.304	0.1586		3476.4	-1.37013	3476.4	-1.39202	3446.7	15.7219
-1.305	0.1543	-1.305	0.1585	-1.305	0.1587		3476.5	-1.37068	3476.5	-1.3895	3446.7	24.7219
-1.306	0.1544	-1.306	0.1586	-1.306	0.1584		3476.6	-1.37181	3476.6	-1.38807	3446.7	20.7219
-1.307	0.1547	-1.307	0.1585	-1.307	0.1593		3476.7	-1.37303	3476.7	-1.38824	3446.71	22.7219
-1.308	0.1543	-1.308	0.1584	-1.308	0.1583		3476.8	-1.37419	3476.8	-1.38989	3446.71	19.7219
-1.309	0.154	-1.309	0.1582	-1.309	0.1582		3476.9	-1.3755	3476.9	-1.39244	3446.71	30.7219
-1.31	0.1537	-1.31	0.1581	-1.31	0.158		3477	-1.37718	3477	-1.3951	3446.71	21.7219
-1.311	0.1543	-1.311	0.1581	-1.311	0.1583		3477.1	-1.37902	3477.1	-1.39715	3446.71	24.7219
-1.312	0.154	-1.312	0.1584	-1.312	0.1583		3477.2	-1.38036	3477.2	-1.39817	3446.72	24.7219
-1.313	0.1543	-1.313	0.1584	-1.313	0.1585		3477.3	-1.38041	3477.3	-1.39821	3446.72	29.7219
-1.314	0.1542	-1.314	0.1587	-1.314	0.1583		3477.4	-1.37873	3477.4	-1.39786	3446.72	23.7219
-1.315	0.1536	-1.315	0.1581	-1.315	0.1584		3477.5	-1.37554	3477.5	-1.39796	3446.72	21.7219
-1.316	0.1543	-1.316	0.1585	-1.316	0.1585		3477.6	-1.37175	3477.6	-1.39913	3446.73	36.7219
-1.317	0.1542	-1.317	0.1584	-1.317	0.1588		3477.7	-1.36857	3477.7	-1.40144	3446.73	14.7219
-1.318	0.1538	-1.318	0.1586	-1.318	0.1584		3477.8	-1.36693	3477.8	-1.40431	3446.73	27.7219
-1.319	0.1542	-1.319	0.1586	-1.319	0.1582		3477.9	-1.36704	3477.9	-1.40689	3446.73	24.7219
-1.32	0.1543	-1.32	0.1583	-1.32	0.1588		3478	-1.36845	3478	-1.40856	3446.74	29.7219
-1.321	0.154	-1.321	0.1578	-1.321	0.1585		3478.1	-1.37043	3478.1	-1.40918	3446.74	29.7219
-1.322	0.154	-1.322	0.158	-1.322	0.1584		3478.2	-1.3724	3478.2	-1.40892	3446.74	36.7219
-1.323	0.1543	-1.323	0.1587	-1.323	0.1587		3478.3	-1.37411	3478.3	-1.40802	3446.74	29.7219
-1.324	0.154	-1.324	0.1583	-1.324	0.1582		3478.4	-1.37559	3478.4	-1.40654	3446.74	33.7219
-1.325	0.1542	-1.325	0.1584	-1.325	0.1583		3478.5	-1.37693	3478.5	-1.40445	3446.75	29.7219
-1.326	0.1543	-1.326	0.1588	-1.326	0.1585		3478.6	-1.37817	3478.6	-1.40173	3446.75	34.7219
-1.327	0.1543	-1.327	0.1585	-1.327	0.1585		3478.7	-1.37924	3478.7	-1.39865	3446.75	29.7219
-1.328	0.1543	-1.328	0.1587	-1.328	0.1587		3478.8	-1.38005	3478.8	-1.39583	3446.75	27.7219
-1.329	0.1546	-1.329	0.1586	-1.329	0.159		3478.9	-1.38055	3478.9	-1.39403	3446.76	36.7219
-1.33	0.1543	-1.33	0.1583	-1.33	0.1583		3479	-1.38068	3479	-1.39376	3446.76	32.7219
-1.331	0.1542	-1.331	0.1586	-1.331	0.1587		3479.1	-1.3804	3479.1	-1.39506	3446.76	28.7219
-1.332	0.1547	-1.332	0.1585	-1.332	0.1584		3479.2	-1.37965	3479.2	-1.39734	3446.76	27.7219
-1.333	0.1543	-1.333	0.158	-1.333	0.1587		3479.3	-1.3785	3479.3	-1.39965	3446.76	32.7219
-1.334	0.1532	-1.334	0.1578	-1.334	0.1579		3479.4	-1.37716	3479.4	-1.40102	3446.77	25.7219
-1.335	0.1537	-1.335	0.1579	-1.335	0.158		3479.5	-1.37591	3479.5	-1.40094	3446.77	37.7219
-1.336	0.1537	-1.336	0.158	-1.336	0.1576		3479.6	-1.37498	3479.6	-1.39965	3446.77	27.7219
-1.337	0.1533	-1.337	0.158	-1.337	0.1576		3479.7	-1.37457	3479.7	-1.39789	3446.77	33.7219
-1.338	0.1538	-1.338	0.158	-1.338	0.1576		3479.8	-1.37478	3479.8	-1.39632	3446.78	33.7219
-1.339	0.154	-1.339	0.1586	-1.339	0.1579		3479.9	-1.3755	3479.9	-1.39504	3446.78	36.7219
-1.34	0.1534	-1.34	0.1584	-1.34	0.1577		3480	-1.3763	3480	-1.39372	3446.78	37.7219
-1.341	0.1535	-1.341	0.158	-1.341	0.158		3480.1	-1.37668	3480.1	-1.39207	3446.78	33.7219
-1.342	0.1536	-1.342	0.1582	-1.342	0.1575		3480.2	-1.3764	3480.2	-1.39008	3446.79	36.7219
-1.343	0.1536	-1.343	0.1587	-1.343	0.158		3480.3	-1.37567	3480.3	-1.38779	3446.79	37.7219
-1.344	0.1539	-1.344	0.158	-1.344	0.1576		3480.4	-1.37497	3480.4	-1.38497	3446.79	37.7219
-1.345	0.1538	-1.345	0.1582	-1.345	0.1584		3480.5	-1.37472	3480.5	-1.38112	3446.79	36.7219
-1.346	0.1537	-1.346	0.158	-1.346	0.1579		3480.6	-1.3751	3480.6	-1.37583	3446.79	39.7219
-1.347	0.1536	-1.347	0.1582	-1.347	0.158		3480.7	-1.37611	3480.7	-1.36913	3446.8	39.7219
-1.348	0.154	-1.348	0.1584	-1.348	0.158		3480.8	-1.37751	3480.8	-1.36164	3446.8	35.7219
-1.349	0.1538	-1.349	0.158	-1.349	0.158		3480.9	-1.37883	3480.9	-1.35426	3446.8	34.7219
-1.35	0.1541	-1.35	0.1583	-1.35	0.158		3481	-1.37949	3481	-1.34783	3446.8	40.7219
-1.351	0.1541	-1.351	0.1583	-1.351	0.1581		3481.1	-1.37908	3481.1	-1.34285	3446.81	37.7219
-1.352	0.1541	-1.352	0.1584	-1.352	0.1581		3481.2	-1.37765	3481.2	-1.33939	3446.81	35.7219
-1.353	0.1537	-1.353	0.1583	-1.353	0.1576		3481.3	-1.37568	3481.3	-1.33737	3446.81	40.7219
-1.354	0.1535	-1.354	0.1583	-1.354	0.1577		3481.4	-1.37379	3481.4	-1.33692	3446.81	46.7219
-1.355	0.1541	-1.355	0.1589	-1.355	0.1576		3481.5	-1.37242	3481.5	-1.33862	3446.82	27.7219
-1.356	0.1536	-1.356	0.1585	-1.356	0.1576		3481.6	-1.37166	3481.6	-1.34338	3446.82	45.7219
-1.357	0.154	-1.357	0.1586	-1.357	0.1581		3481.7	-1.3713	3481.7	-1.35203	3446.82	29.7219
-1.358	0.154	-1.358	0.159	-1.358	0.1578		3481.8	-1.37101	3481.8	-1.36478	3446.82	41.7219
-1.359	0.154	-1.359	0.1585	-1.359	0.158		3481.9	-1.37052	3481.9	-1.38095	3446.82	44.7219
-1.36	0.1536	-1.36	0.1583	-1.36	0.1576		3482	-1.36974	3482	-1.39902	3446.83	42.7219
-1.361	0.154	-1.361	0.1584	-1.361	0.1578		3482.1	-1.36887	3482.1	-1.41699	3446.83	35.7219
-1.362	0.1538	-1.362	0.1585	-1.362	0.1579		3482.2	-1.36833	3482.2	-1.43293	3446.83	37.7219
-1.363	0.154	-1.363	0.1585	-1.363	0.1578		3482.3	-1.36845	3482.3	-1.44542	3446.83	42.7219
-1.364	0.1538	-1.364	0.1587	-1.364	0.158		3482.4	-1.36917	3482.4	-1.45378	3446.84	41.7219
-1.365	0.154	-1.365	0.1584	-1.365	0.1575		3482.5	-1.36996	3482.5	-1.4579	3446.84	41.7219
-1.366	0.1543	-1.366	0.1583	-1.366	0.1576		3482.6	-1.37015	3482.6	-1.45799	3446.84	33.7219
-1.367	0.1543	-1.367	0.1586	-1.367	0.1579		3482.7	-1.36942	3482.7	-1.45451	3446.84	46.7219
-1.368	0.1541	-1.368	0.1586	-1.368	0.158		3482.8	-1.36796	3482.8	-1.44822	3446.84	37.7219
-1.369	0.1538	-1.369	0.1583	-1.369	0.1577		3482.9	-1.36633	3482.9	-1.4402	3446.85	43.7219
-1.37	0.154	-1.37	0.1584	-1.37	0.1581		3483	-1.36515	3483	-1.43153	3446.85	32.7219
-1.371	0.1543	-1.371	0.1586	-1.371	0.1579		3483.1	-1.36477	3483.1	-1.42309	3446.85	39.7219
-1.372	0.1539	-1.372	0.1582	-1.372	0.1573		3483.2	-1.3652	3483.2	-1.41548	3446.85	43.7219
-1.373	0.1542	-1.373	0.1585	-1.373	0.1576		3483.3	-1.36619	3483.3	-1.40919	3446.86	43.7219
-1.374	0.1537	-1.374	0.1587	-1.374	0.1579		3483.4	-1.36756	3483.4	-1.40454	3446.86	42.7219
-1.375	0.1543	-1.375	0.1586	-1.375	0.1577		3483.5	-1.36931	3483.5	-1.4016	3446.86	39.7219
-1.376	0.1544	-1.376	0.1583	-1.376	0.158		3483.6	-1.37156	3483.6	-1.40009	3446.86	42.7219
-1.377	0.1541	-1.377	0.1587	-1.377	0.158		3483.7	-1.37425	3483.7	-1.39944	3446.87	31.7219
-1.378	0.1539	-1.378	0.1587	-1.378	0.158		3483.8	-1.37701	3483.8	-1.39903	3446.87	42.7219
-1.379	0.1543	-1.379	0.1588	-1.379	0.1579		3483.9	-1.37946	3483.9	-1.39841	3446.87	34.7219
-1.38	0.1544	-1.38	0.1584	-1.38	0.158		3484	-1.38154	3484	-1.39746	3446.87	42.7219
-1.381	0.1544	-1.381	0.1589	-1.381	0.1583		3484.1	-1.38351	3484.1	-1.39637	3446.87	44.7219
-1.382	0.1542	-1.382	0.1587	-1.382	0.1584		3484.2	-1.38541	3484.2	-1.39543	3446.88	42.7219
-1.383	0.1543	-1.383	0.1593	-1.383	0.1584		3484.3	-1.38681	3484.3	-1.39479	3446.88	42.7219
-1.384	0.1543	-1.384	0.1587	-1.384	0.158		3484.4	-1.38696	3484.4	-1.39441	3446.88	45.7219
-1.385	0.1537	-1.385	0.1583	-1.385	0.1577		3484.5	-1.38546	3484.5	-1.39431	3446.88	40.7219
-1.386	0.1543	-1.386	0.1585	-1.386	0.1576		3484.6	-1.38268	3484.6	-1.39464	3446.89	45.7219
-1.387	0.1543	-1.387	0.1583	-1.387	0.158		3484.7	-1.37954	3484.7	-1.39552	3446.89	41.7219
-1.388	0.1536	-1.388	0.1585	-1.388	0.158		3484.8	-1.37693	3484.8	-1.39671	3446.89	41.7219
-1.389	0.154	-1.389	0.1587	-1.389	0.158		3484.9	-1.37524	3484.9	-1.39765	3446.89	38.7219
-1.39	0.1543	-1.39	0.1591	-1.39	0.1578		3485	-1.3744	3485	-1.39779	3446.9	37.7219
-1.391	0.1535	-1.391	0.1588	-1.391	0.158		3485.1	-1.37417	3485.1	-1.39704	3446.9	44.7219
-1.392	0.1539	-1.392	0.159	-1.392	0.1579		3485.2	-1.37439	3485.2	-1.39582	3446.9	43.7219
-1.393	0.1541	-1.393	0.1593	-1.393	0.158		3485.3	-1.37487	3485.3	-1.39483	3446.9	38.7219
-1.394	0.1538	-1.394	0.159	-1.394	0.1578		3485.4	-1.37537	3485.4	-1.39462	3446.9	44.7219
-1.395	0.154	-1.395	0.1593	-1.395	0.1583		3485.5	-1.37562	3485.5	-1.39524	3446.91	39.7219
-1.396	0.1544	-1.396	0.1595	-1.396	0.1584		3485.6	-1.37545	3485.6	-1.39613	3446.91	45.7219
-1.397	0.1545	-1.397	0.1594	-1.397	0.1584		3485.7	-1.37487	3485.7	-1.39635	3446.91	37.7219
-1.398	0.1541	-1.398	0.1589	-1.398	0.1577		3485.8	-1.37397	3485.8	-1.3952	3446.91	40.7219
-1.399	0.1542	-1.399	0.159	-1.399	0.1582		3485.9	-1.37298	3485.9	-1.39273	3446.92	47.7219
-1.4	0.1541	-1.4	0.1592	-1.4	0.158		3486	-1.37224	3486	-1.38975	3446.92	41.7219
-1.401	0.1544	-1.401	0.159	-1.401	0.1583		3486.1	-1.37213	3486.1	-1.38731	3446.92	41.7219
-1.402	0.1541	-1.402	0.1592	-1.402	0.158		3486.2	-1.37274	3486.2	-1.3859	3446.92	43.7219
-1.403	0.1547	-1.403	0.1596	-1.403	0.1581		3486.3	-1.37365	3486.3	-1.385	3446.93	42.7219
-1.404	0.1541	-1.404	0.1589	-1.404	0.1579		3486.4	-1.3742	3486.4	-1.38333	3446.93	43.7219
-1.405	0.1543	-1.405	0.1591	-1.405	0.1576		3486.5	-1.37395	3486.5	-1.37954	3446.93	41.7219
-1.406	0.1543	-1.406	0.1595	-1.406	0.158		3486.6	-1.37311	3486.6	-1.37289	3446.93	45.7219
-1.407	0.1543	-1.407	0.1595	-1.407	0.1583		3486.7	-1.37237	3486.7	-1.36332	3446.93	34.7219
-1.408	0.1546	-1.408	0.1598	-1.408	0.158		3486.8	-1.37241	3486.8	-1.35123	3446.94	48.7219
-1.409	0.155	-1.409	0.16	-1.409	0.158		3486.9	-1.37338	3486.9	-1.33727	3446.94	42.7219
-1.41	0.1547	-1.41	0.1599	-1.41	0.1578		3487	-1.37478	3487	-1.32232	3446.94	42.7219
-1.411	0.1544	-1.411	0.1594	-1.411	0.158		3487.1	-1.37568	3487.1	-1.30749	3446.94	36.7219
-1.412	0.1546	-1.412	0.1593	-1.412	0.1577		3487.2	-1.37535	3487.2	-1.29405	3446.95	41.7219
-1.413	0.1547	-1.413	0.1594	-1.413	0.1577		3487.3	-1.37375	3487.3	-1.28345	3446.95	46.7219
-1.414	0.1545	-1.414	0.1595	-1.414	0.1579		3487.4	-1.37158	3487.4	-1.27734	3446.95	42.7219
-1.415	0.1543	-1.415	0.1596	-1.415	0.1584		3487.5	-1.36992	3487.5	-1.2774	3446.95	39.7219
-1.416	0.1549	-1.416	0.1593	-1.416	0.1582		3487.6	-1.36958	3487.6	-1.2849	3446.95	48.7219
-1.417	0.1544	-1.417	0.1591	-1.417	0.158		3487.7	-1.37062	3487.7	-1.30025	3446.96	38.7219
-1.418	0.1543	-1.418	0.1595	-1.418	0.1583		3487.8	-1.37244	3487.8	-1.32273	3446.96	40.7219
-1.419	0.155	-1.419	0.1598	-1.419	0.1583		3487.9	-1.37419	3487.9	-1.35052	3446.96	44.7219
-1.42	0.1543	-1.42	0.1593	-1.42	0.1584		3488	-1.37525	3488	-1.38104	3446.96	41.7219
-1.421	0.155	-1.421	0.1595	-1.421	0.1583		3488.1	-1.37545	3488.1	-1.41133	3446.97	38.7219
-1.422	0.1551	-1.422	0.1597	-1.422	0.1583		3488.2	-1.37488	3488.2	-1.4386	3446.97	36.7219
-1.423	0.1546	-1.423	0.1595	-1.423	0.1582		3488.3	-1.37373	3488.3	-1.46066	3446.97	49.7219
-1.424	0.1548	-1.424	0.1596	-1.424	0.1582		3488.4	-1.37211	3488.4	-1.47619	3446.97	31.7219
-1.425	0.1545	-1.425	0.1599	-1.425	0.1583		3488.5	-1.37011	3488.5	-1.48482	3446.98	48.7219
-1.426	0.1548	-1.426	0.1601	-1.426	0.1586		3488.6	-1.36793	3488.6	-1.48698	3446.98	48.7219
-1.427	0.1543	-1.427	0.1599	-1.427	0.1585		3488.7	-1.36594	3488.7	-1.48367	3446.98	40.7219
-1.428	0.1548	-1.428	0.1601	-1.428	0.1583		3488.8	-1.3646	3488.8	-1.47627	3446.98	37.7219
-1.429	0.1548	-1.429	0.16	-1.429	0.1584		3488.9	-1.36431	3488.9	-1.46623	3446.98	41.7219
-1.43	0.1547	-1.43	0.1601	-1.43	0.1583		3489	-1.36531	3489	-1.45499	3446.99	37.7219
-1.431	0.1547	-1.431	0.1599	-1.431	0.1588		3489.1	-1.36763	3489.1	-1.44378	3446.99	35.7219
-1.432	0.1551	-1.432	0.1601	-1.432	0.1586		3489.2	-1.37097	3489.2	-1.43355	3446.99	50.7219
-1.433	0.1547	-1.433	0.16	-1.433	0.1585		3489.3	-1.37461	3489.3	-1.4248	3446.99	41.7219
-1.434	0.1547	-1.434	0.1605	-1.434	0.1585		3489.4	-1.37764	3489.4	-1.41763	3447	46.7219
-1.435	0.1551	-1.435	0.16	-1.435	0.1591		3489.5	-1.3794	3489.5	-1.41177	3447	37.7219
-1.436	0.1543	-1.436	0.1598	-1.436	0.158		3489.6	-1.37985	3489.6	-1.40681	3447	41.7219
-1.437	0.1545	-1.437	0.1598	-1.437	0.1581		3489.7	-1.37946	3489.7	-1.40241	3447	41.7219
-1.438	0.1547	-1.438	0.1594	-1.438	0.1582		3489.8	-1.37873	3489.8	-1.39857	3447.01	43.7219
-1.439	0.1547	-1.439	0.1596	-1.439	0.1578		3489.9	-1.37793	3489.9	-1.39558	3447.01	39.7219
-1.44	0.155	-1.44	0.1598	-1.44	0.1582		3490	-1.37707	3490	-1.3938	3447.01	50.7219
-1.441	0.1547	-1.441	0.1597	-1.441	0.1585		3490.1	-1.37613	3490.1	-1.39335	3447.01	32.7219
-1.442	0.1549	-1.442	0.1595	-1.442	0.1582		3490.2	-1.37517	3490.2	-1.39387	3447.01	45.7219
-1.443	0.1551	-1.443	0.1595	-1.443	0.1584		3490.3	-1.37442	3490.3	-1.39468	3447.02	46.7219
-1.444	0.1548	-1.444	0.1597	-1.444	0.1587		3490.4	-1.37416	3490.4	-1.39515	3447.02	44.7219
-1.445	0.1553	-1.445	0.1597	-1.445	0.1587		3490.5	-1.37452	3490.5	-1.39491	3447.02	42.7219
-1.446	0.1547	-1.446	0.1597	-1.446	0.1585		3490.6	-1.37523	3490.6	-1.3939	3447.02	43.7219
-1.447	0.1547	-1.447	0.1602	-1.447	0.1588		3490.7	-1.37571	3490.7	-1.3922	3447.03	42.7219
-1.448	0.1551	-1.448	0.1602	-1.448	0.1584		3490.8	-1.37545	3490.8	-1.38989	3447.03	43.7219
-1.449	0.1548	-1.449	0.1595	-1.449	0.1586		3490.9	-1.3743	3490.9	-1.38725	3447.03	38.7219
-1.45	0.1548	-1.45	0.1596	-1.45	0.158		3491	-1.37263	3491	-1.38472	3447.03	42.7219
-1.451	0.1551	-1.451	0.1594	-1.451	0.1584		3491.1	-1.37105	3491.1	-1.38286	3447.03	41.7219
-1.452	0.1549	-1.452	0.1598	-1.452	0.1583		3491.2	-1.37009	3491.2	-1.38198	3447.04	48.7219
-1.453	0.155	-1.453	0.1598	-1.453	0.1584		3491.3	-1.36994	3491.3	-1.38202	3447.04	49.7219
-1.454	0.1549	-1.454	0.1603	-1.454	0.1586		3491.4	-1.3705	3491.4	-1.38259	3447.04	45.7219
-1.455	0.1549	-1.455	0.1599	-1.455	0.1585		3491.5	-1.37158	3491.5	-1.38326	3447.04	40.7219
-1.456	0.1548	-1.456	0.1597	-1.456	0.1587		3491.6	-1.37306	3491.6	-1.38388	3447.05	42.7219
-1.457	0.155	-1.457	0.1601	-1.457	0.1586		3491.7	-1.37497	3491.7	-1.38463	3447.05	39.7219
-1.458	0.1552	-1.458	0.1601	-1.458	0.1586		3491.8	-1.37731	3491.8	-1.38591	3447.05	38.7219
-1.459	0.1551	-1.459	0.1599	-1.459	0.1588		3491.9	-1.37982	3491.9	-1.38789	3447.05	51.7219
-1.46	0.1555	-1.46	0.1602	-1.46	0.1588		3492	-1.38196	3492	-1.39032	3447.06	41.7219
-1.461	0.1551	-1.461	0.1601	-1.461	0.1591		3492.1	-1.38307	3492.1	-1.39272	3447.06	43.7219
-1.462	0.1549	-1.462	0.1601	-1.462	0.1584		3492.2	-1.38266	3492.2	-1.39462	3447.06	45.7219
-1.463	0.1552	-1.463	0.1601	-1.463	0.1588		3492.3	-1.38072	3492.3	-1.39575	3447.06	37.7219
-1.464	0.1547	-1.464	0.1601	-1.464	0.1587		3492.4	-1.37776	3492.4	-1.39607	3447.06	45.7219
-1.465	0.155	-1.465	0.1599	-1.465	0.1586		3492.5	-1.37467	3492.5	-1.39585	3447.07	41.7219
-1.466	0.1555	-1.466	0.1599	-1.466	0.1584		3492.6	-1.37227	3492.6	-1.39564	3447.07	44.7219
-1.467	0.1554	-1.467	0.1599	-1.467	0.1584		3492.7	-1.37086	3492.7	-1.39611	3447.07	41.7219
-1.468	0.1549	-1.468	0.1602	-1.468	0.1591		3492.8	-1.37019	3492.8	-1.3977	3447.07	61.7219
-1.469	0.1553	-1.469	0.1604	-1.469	0.1585		3492.9	-1.36981	3492.9	-1.40037	3447.08	43.7219
-1.47	0.1551	-1.47	0.1602	-1.47	0.1588		3493	-1.36955	3493	-1.4036	3447.08	54.7219
-1.471	0.1554	-1.471	0.1599	-1.471	0.1589		3493.1	-1.36956	3493.1	-1.40665	3447.08	45.7219
-1.472	0.1552	-1.472	0.1602	-1.472	0.1587		3493.2	-1.37007	3493.2	-1.409	3447.08	41.7219
-1.473	0.1552	-1.473	0.16	-1.473	0.1586		3493.3	-1.37122	3493.3	-1.4105	3447.09	44.7219
-1.474	0.1552	-1.474	0.1605	-1.474	0.1589		3493.4	-1.37288	3493.4	-1.41123	3447.09	43.7219
-1.475	0.1553	-1.475	0.1601	-1.475	0.1585		3493.5	-1.37469	3493.5	-1.41129	3447.09	47.7219
-1.476	0.1551	-1.476	0.1605	-1.476	0.1587		3493.6	-1.37619	3493.6	-1.41064	3447.09	50.7219
-1.477	0.1554	-1.477	0.1599	-1.477	0.1589		3493.7	-1.37694	3493.7	-1.40924	3447.09	48.7219
-1.478	0.1553	-1.478	0.1602	-1.478	0.1591		3493.8	-1.3768	3493.8	-1.40717	3447.1	40.7219
-1.479	0.1554	-1.479	0.1606	-1.479	0.1591		3493.9	-1.37598	3493.9	-1.4046	3447.1	55.7219
-1.48	0.1551	-1.48	0.1602	-1.48	0.159		3494	-1.3749	3494	-1.40172	3447.1	45.7219
-1.481	0.155	-1.481	0.1604	-1.481	0.159		3494.1	-1.37411	3494.1	-1.39875	3447.1	49.7219
-1.482	0.1553	-1.482	0.1602	-1.482	0.1591		3494.2	-1.37404	3494.2	-1.39598	3447.11	53.7219
-1.483	0.1558	-1.483	0.1606	-1.483	0.1592		3494.3	-1.3749	3494.3	-1.39382	3447.11	51.7219
-1.484	0.1557	-1.484	0.1601	-1.484	0.159		3494.4	-1.37652	3494.4	-1.39264	3447.11	38.7219
-1.485	0.1556	-1.485	0.1601	-1.485	0.1591		3494.5	-1.37834	3494.5	-1.39258	3447.11	58.7219
-1.486	0.1556	-1.486	0.1602	-1.486	0.1593		3494.6	-1.3797	3494.6	-1.39337	3447.11	47.7219
-1.487	0.1556	-1.487	0.1596	-1.487	0.1591		3494.7	-1.38026	3494.7	-1.39442	3447.12	49.7219
-1.488	0.1551	-1.488	0.1592	-1.488	0.1585		3494.8	-1.38012	3494.8	-1.39501	3447.12	51.7219
-1.489	0.1554	-1.489	0.1594	-1.489	0.1591		3494.9	-1.37961	3494.9	-1.39458	3447.12	51.7219
-1.49	0.1549	-1.49	0.1594	-1.49	0.1591		3495	-1.37899	3495	-1.39294	3447.12	48.7219
-1.491	0.1551	-1.491	0.1594	-1.491	0.1588		3495.1	-1.37835	3495.1	-1.39041	3447.13	55.7219
-1.492	0.1555	-1.492	0.159	-1.492	0.1591		3495.2	-1.37766	3495.2	-1.38765	3447.13	51.7219
-1.493	0.1554	-1.493	0.1588	-1.493	0.1589		3495.3	-1.37692	3495.3	-1.38527	3447.13	55.7219
-1.494	0.1553	-1.494	0.1585	-1.494	0.1586		3495.4	-1.37617	3495.4	-1.38352	3447.13	46.7219
-1.495	0.1552	-1.495	0.1592	-1.495	0.1588		3495.5	-1.37544	3495.5	-1.38233	3447.14	51.7219
-1.496	0.1557	-1.496	0.1588	-1.496	0.1591		3495.6	-1.37472	3495.6	-1.38153	3447.14	45.7219
-1.497	0.1552	-1.497	0.159	-1.497	0.1593		3495.7	-1.37397	3495.7	-1.38105	3447.14	45.7219
-1.498	0.1554	-1.498	0.1587	-1.498	0.159		3495.8	-1.37317	3495.8	-1.38084	3447.14	50.7219
-1.499	0.1552	-1.499	0.1588	-1.499	0.1594		3495.9	-1.37248	3495.9	-1.38088	3447.14	45.7219
-1.5	0.1551	-1.5	0.1582	-1.5	0.159		3496	-1.3722	3496	-1.38128	3447.15	42.7219
-1.501	0.1552	-1.501	0.1586	-1.501	0.1587		3496.1	-1.37251	3496.1	-1.38238	3447.15	47.7219
-1.502	0.1553	-1.502	0.1586	-1.502	0.159		3496.2	-1.37329	3496.2	-1.38453	3447.15	56.7219
-1.503	0.1554	-1.503	0.1589	-1.503	0.1589		3496.3	-1.37407	3496.3	-1.38777	3447.15	53.7219
-1.504	0.1554	-1.504	0.1589	-1.504	0.1591		3496.4	-1.37447	3496.4	-1.39169	3447.16	52.7219
-1.505	0.1557	-1.505	0.1591	-1.505	0.1591		3496.5	-1.37454	3496.5	-1.39559	3447.16	47.7219
-1.506	0.1558	-1.506	0.1592	-1.506	0.1589		3496.6	-1.3748	3496.6	-1.39882	3447.16	55.7219
-1.507	0.1554	-1.507	0.1591	-1.507	0.1591		3496.7	-1.37574	3496.7	-1.40097	3447.16	50.7219
-1.508	0.1556	-1.508	0.1591	-1.508	0.1595		3496.8	-1.37736	3496.8	-1.40197	3447.17	52.7219
-1.509	0.1554	-1.509	0.1589	-1.509	0.1588		3496.9	-1.37906	3496.9	-1.40189	3447.17	56.7219
-1.51	0.1558	-1.51	0.1588	-1.51	0.1591		3497	-1.38005	3497	-1.40074	3447.17	54.7219
-1.511	0.156	-1.511	0.1591	-1.511	0.1596		3497.1	-1.37979	3497.1	-1.39839	3447.17	51.7219
-1.512	0.1555	-1.512	0.1591	-1.512	0.1591		3497.2	-1.37827	3497.2	-1.39465	3447.17	59.7219
-1.513	0.1556	-1.513	0.1587	-1.513	0.1592		3497.3	-1.37599	3497.3	-1.38949	3447.18	58.7219
-1.514	0.1554	-1.514	0.1588	-1.514	0.1587		3497.4	-1.37366	3497.4	-1.38292	3447.18	45.7219
-1.515	0.1555	-1.515	0.1594	-1.515	0.1589		3497.5	-1.37195	3497.5	-1.37501	3447.18	54.7219
-1.516	0.156	-1.516	0.1588	-1.516	0.1588		3497.6	-1.37116	3497.6	-1.36596	3447.18	53.7219
-1.517	0.1555	-1.517	0.1586	-1.517	0.1591		3497.7	-1.3713	3497.7	-1.35636	3447.19	54.7219
-1.518	0.1551	-1.518	0.1589	-1.518	0.1593		3497.8	-1.37212	3497.8	-1.34737	3447.19	51.7219
-1.519	0.1559	-1.519	0.1592	-1.519	0.1591		3497.9	-1.37329	3497.9	-1.3406	3447.19	55.7219
-1.52	0.1556	-1.52	0.1593	-1.52	0.1593		3498	-1.37448	3498	-1.33753	3447.19	59.7219
-1.521	0.1554	-1.521	0.1591	-1.521	0.1593		3498.1	-1.37547	3498.1	-1.33895	3447.2	59.7219
-1.522	0.1559	-1.522	0.1591	-1.522	0.1591		3498.2	-1.37621	3498.2	-1.3447	3447.2	46.7219
-1.523	0.1554	-1.523	0.1593	-1.523	0.1596		3498.3	-1.37675	3498.3	-1.35388	3447.2	65.7219
-1.524	0.1558	-1.524	0.1592	-1.524	0.1594		3498.4	-1.37713	3498.4	-1.36535	3447.2	45.7219
-1.525	0.156	-1.525	0.1592	-1.525	0.1593		3498.5	-1.37739	3498.5	-1.37804	3447.2	55.7219
-1.526	0.1555	-1.526	0.1587	-1.526	0.1589		3498.6	-1.37754	3498.6	-1.39113	3447.21	57.7219
-1.527	0.1558	-1.527	0.1595	-1.527	0.1591		3498.7	-1.37758	3498.7	-1.40391	3447.21	54.7219
-1.528	0.1557	-1.528	0.1591	-1.528	0.1591		3498.8	-1.37741	3498.8	-1.41569	3447.21	51.7219
-1.529	0.1556	-1.529	0.1595	-1.529	0.1593		3498.9	-1.37695	3498.9	-1.42576	3447.21	59.7219
-1.53	0.1561	-1.53	0.1591	-1.53	0.1594		3499	-1.37615	3499	-1.43336	3447.22	54.7219
-1.531	0.1555	-1.531	0.1595	-1.531	0.1594		3499.1	-1.37509	3499.1	-1.43776	3447.22	49.7219
-1.532	0.1555	-1.532	0.159	-1.532	0.1592		3499.2	-1.37384	3499.2	-1.43848	3447.22	59.7219
-1.533	0.1558	-1.533	0.1593	-1.533	0.1591		3499.3	-1.37252	3499.3	-1.43563	3447.22	51.7219
-1.534	0.1557	-1.534	0.1595	-1.534	0.1592		3499.4	-1.37127	3499.4	-1.4301	3447.22	53.7219
-1.535	0.1554	-1.535	0.1605	-1.535	0.1592		3499.5	-1.37029	3499.5	-1.42335	3447.23	52.7219
-1.536	0.1558	-1.536	0.1605	-1.536	0.1591		3499.6	-1.36966	3499.6	-1.41683	3447.23	55.7219
-1.537	0.156	-1.537	0.1606	-1.537	0.1595		3499.7	-1.36933	3499.7	-1.41147	3447.23	46.7219
-1.538	0.1554	-1.538	0.1599	-1.538	0.1587		3499.8	-1.3692	3499.8	-1.40748	3447.23	56.7219
-1.539	0.1543	-1.539	0.1588	-1.539	0.1581		3499.9	-1.36933	3499.9	-1.40452	3447.24	50.7219
-1.54	0.1551	-1.54	0.1595	-1.54	0.1579		3500	-1.3699	3500	-1.40215	3447.24	54.7219
-1.541	0.1551	-1.541	0.1596	-1.541	0.1582		3500.1	-1.37102	3500.1	-1.4001	3447.24	54.7219
-1.542	0.1547	-1.542	0.1593	-1.542	0.1582		3500.2	-1.37252	3500.2	-1.39837	3447.24	53.7219
-1.543	0.1549	-1.543	0.1598	-1.543	0.1584		3500.3	-1.37398	3500.3	-1.39721	3447.25	50.7219
-1.544	0.1551	-1.544	0.1594	-1.544	0.1583		3500.4	-1.37487	3500.4	-1.39701	3447.25	40.7219
-1.545	0.1549	-1.545	0.1591	-1.545	0.1579		3500.5	-1.37476	3500.5	-1.39808	3447.25	59.7219
-1.546	0.1548	-1.546	0.1596	-1.546	0.1582		3500.6	-1.37345	3500.6	-1.40041	3447.25	50.7219
-1.547	0.1553	-1.547	0.1597	-1.547	0.1584		3500.7	-1.37116	3500.7	-1.40344	3447.25	54.7219
-1.548	0.1551	-1.548	0.1592	-1.548	0.1581		3500.8	-1.36843	3500.8	-1.40619	3447.26	59.7219
-1.549	0.1552	-1.549	0.1598	-1.549	0.1584		3500.9	-1.36594	3500.9	-1.40769	3447.26	60.7219
-1.55	0.1552	-1.55	0.16	-1.55	0.1583		3501	-1.36435	3501	-1.4075	3447.26	47.7219
-1.551	0.1548	-1.551	0.1597	-1.551	0.1585		3501.1	-1.36418	3501.1	-1.40599	3447.26	57.7219
-1.552	0.1549	-1.552	0.1591	-1.552	0.1579		3501.2	-1.3656	3501.2	-1.40412	3447.27	51.7219
-1.553	0.1548	-1.553	0.1595	-1.553	0.1578		3501.3	-1.36838	3501.3	-1.4028	3447.27	59.7219
-1.554	0.1547	-1.554	0.1595	-1.554	0.1581		3501.4	-1.37174	3501.4	-1.40236	3447.27	50.7219
-1.555	0.1549	-1.555	0.1599	-1.555	0.1581		3501.5	-1.3746	3501.5	-1.40252	3447.27	56.7219
-1.556	0.1551	-1.556	0.1598	-1.556	0.1581		3501.6	-1.37593	3501.6	-1.40281	3447.28	50.7219
-1.557	0.1551	-1.557	0.1599	-1.557	0.158		3501.7	-1.37529	3501.7	-1.40301	3447.28	46.7219
-1.558	0.155	-1.558	0.1595	-1.558	0.158		3501.8	-1.37301	3501.8	-1.40314	3447.28	59.7219
-1.559	0.1548	-1.559	0.1596	-1.559	0.158		3501.9	-1.36992	3501.9	-1.40321	3447.28	72.7219
-1.56	0.1551	-1.56	0.1599	-1.56	0.158		3502	-1.36678	3502	-1.40304	3447.28	51.7219
-1.561	0.1554	-1.561	0.1599	-1.561	0.1582		3502.1	-1.36404	3502.1	-1.40238	3447.29	49.7219
-1.562	0.1552	-1.562	0.1596	-1.562	0.1586		3502.2	-1.36198	3502.2	-1.4012	3447.29	56.7219
-1.563	0.1551	-1.563	0.1599	-1.563	0.1586		3502.3	-1.36093	3502.3	-1.39972	3447.29	50.7219
-1.564	0.1546	-1.564	0.1596	-1.564	0.1579		3502.4	-1.36119	3502.4	-1.39806	3447.29	53.7219
-1.565	0.1543	-1.565	0.1591	-1.565	0.1583		3502.5	-1.3628	3502.5	-1.3961	3447.3	54.7219
-1.566	0.1548	-1.566	0.1595	-1.566	0.1581		3502.6	-1.36533	3502.6	-1.39353	3447.3	59.7219
-1.567	0.1546	-1.567	0.1598	-1.567	0.158		3502.7	-1.36807	3502.7	-1.39008	3447.3	58.7219
-1.568	0.1551	-1.568	0.1597	-1.568	0.158		3502.8	-1.37036	3502.8	-1.38568	3447.3	52.7219
-1.569	0.1549	-1.569	0.1601	-1.569	0.1584		3502.9	-1.37183	3502.9	-1.38025	3447.3	62.7219
-1.57	0.155	-1.57	0.1595	-1.57	0.1579		3503	-1.37245	3503	-1.37344	3447.31	52.7219
-1.571	0.155	-1.571	0.1598	-1.571	0.1583		3503.1	-1.3724	3503.1	-1.36472	3447.31	54.7219
-1.572	0.1549	-1.572	0.1598	-1.572	0.1577		3503.2	-1.37187	3503.2	-1.35369	3447.31	55.7219
-1.573	0.1547	-1.573	0.1601	-1.573	0.1581		3503.3	-1.37113	3503.3	-1.34053	3447.31	58.7219
-1.574	0.1549	-1.574	0.1599	-1.574	0.1581		3503.4	-1.37041	3503.4	-1.32603	3447.32	47.7219
-1.575	0.1547	-1.575	0.1602	-1.575	0.158		3503.5	-1.36992	3503.5	-1.31135	3447.32	61.7219
-1.576	0.1554	-1.576	0.1599	-1.576	0.1581		3503.6	-1.36976	3503.6	-1.29788	3447.32	57.7219
-1.577	0.155	-1.577	0.1597	-1.577	0.1581		3503.7	-1.36988	3503.7	-1.28707	3447.32	51.7219
-1.578	0.1548	-1.578	0.1594	-1.578	0.1581		3503.8	-1.37013	3503.8	-1.28043	3447.33	57.7219
-1.579	0.1547	-1.579	0.1599	-1.579	0.158		3503.9	-1.37037	3503.9	-1.27932	3447.33	55.7219
-1.58	0.1551	-1.58	0.1605	-1.58	0.158		3504	-1.37067	3504	-1.2848	3447.33	52.7219
-1.581	0.1543	-1.581	0.1602	-1.581	0.1578		3504.1	-1.37121	3504.1	-1.29738	3447.33	62.7219
-1.582	0.1548	-1.582	0.1602	-1.582	0.1576		3504.2	-1.37192	3504.2	-1.31685	3447.33	57.7219
-1.583	0.1548	-1.583	0.1604	-1.583	0.1583		3504.3	-1.37225	3504.3	-1.34231	3447.34	52.7219
-1.584	0.155	-1.584	0.1602	-1.584	0.1581		3504.4	-1.37141	3504.4	-1.37211	3447.34	55.7219
-1.585	0.1549	-1.585	0.1602	-1.585	0.1582		3504.5	-1.36902	3504.5	-1.40397	3447.34	54.7219
-1.586	0.1551	-1.586	0.1601	-1.586	0.1584		3504.6	-1.36562	3504.6	-1.43504	3447.34	57.7219
-1.587	0.1554	-1.587	0.1604	-1.587	0.158		3504.7	-1.3624	3504.7	-1.4624	3447.35	56.7219
-1.588	0.1551	-1.588	0.1602	-1.588	0.1584		3504.8	-1.36051	3504.8	-1.48361	3447.35	59.7219
-1.589	0.1551	-1.589	0.1601	-1.589	0.1584		3504.9	-1.36044	3504.9	-1.49739	3447.35	48.7219
-1.59	0.1546	-1.59	0.1597	-1.59	0.1575		3505	-1.36186	3505	-1.50366	3447.35	49.7219
-1.591	0.1545	-1.591	0.1595	-1.591	0.1577		3505.1	-1.36399	3505.1	-1.50328	3447.36	56.7219
-1.592	0.1548	-1.592	0.16	-1.592	0.158		3505.2	-1.36601	3505.2	-1.49742	3447.36	61.7219
-1.593	0.1549	-1.593	0.16	-1.593	0.1581		3505.3	-1.36731	3505.3	-1.48728	3447.36	53.7219
-1.594	0.1547	-1.594	0.1599	-1.594	0.158		3505.4	-1.36779	3505.4	-1.47411	3447.36	53.7219
-1.595	0.155	-1.595	0.16	-1.595	0.1584		3505.5	-1.3678	3505.5	-1.45949	3447.36	55.7219
-1.596	0.1546	-1.596	0.1595	-1.596	0.158		3505.6	-1.36794	3505.6	-1.44526	3447.37	55.7219
-1.597	0.1549	-1.597	0.1599	-1.597	0.1584		3505.7	-1.36862	3505.7	-1.43301	3447.37	54.7219
-1.598	0.1549	-1.598	0.1599	-1.598	0.1582		3505.8	-1.36983	3505.8	-1.42351	3447.37	56.7219
-1.599	0.1544	-1.599	0.1601	-1.599	0.1584		3505.9	-1.37118	3505.9	-1.41658	3447.37	59.7219
-1.6	0.1549	-1.6	0.1599	-1.6	0.1585		3506	-1.37235	3506	-1.41145	3447.38	53.7219
-1.601	0.1546	-1.601	0.16	-1.601	0.1583		3506.1	-1.3733	3506.1	-1.40727	3447.38	56.7219
-1.602	0.1548	-1.602	0.1601	-1.602	0.1581		3506.2	-1.37419	3506.2	-1.40341	3447.38	56.7219
-1.603	0.155	-1.603	0.1599	-1.603	0.1582		3506.3	-1.37512	3506.3	-1.39952	3447.38	54.7219
-1.604	0.1548	-1.604	0.16	-1.604	0.1584		3506.4	-1.37588	3506.4	-1.39553	3447.39	56.7219
-1.605	0.1551	-1.605	0.1598	-1.605	0.1584		3506.5	-1.37606	3506.5	-1.39174	3447.39	71.7219
-1.606	0.1547	-1.606	0.1596	-1.606	0.1583		3506.6	-1.37541	3506.6	-1.38862	3447.39	49.7219
-1.607	0.1549	-1.607	0.1595	-1.607	0.1586		3506.7	-1.37422	3506.7	-1.38658	3447.39	50.7219
-1.608	0.1551	-1.608	0.1598	-1.608	0.1584		3506.8	-1.37321	3506.8	-1.38572	3447.39	56.7219
-1.609	0.1543	-1.609	0.1599	-1.609	0.1587		3506.9	-1.373	3506.9	-1.38576	3447.4	58.7219
-1.61	0.155	-1.61	0.1599	-1.61	0.1583		3507	-1.37352	3507	-1.38617	3447.4	51.7219
-1.611	0.155	-1.611	0.1596	-1.611	0.1585		3507.1	-1.37403	3507.1	-1.3864	3447.4	47.7219
-1.612	0.1548	-1.612	0.16	-1.612	0.1586		3507.2	-1.37374	3507.2	-1.38628	3447.4	55.7219
-1.613	0.1551	-1.613	0.1599	-1.613	0.1588		3507.3	-1.37245	3507.3	-1.38613	3447.41	56.7219
-1.614	0.1551	-1.614	0.1603	-1.614	0.1586		3507.4	-1.37066	3507.4	-1.3865	3447.41	55.7219
-1.615	0.155	-1.615	0.1597	-1.615	0.1586		3507.5	-1.3691	3507.5	-1.3877	3447.41	46.7219
-1.616	0.1547	-1.616	0.1595	-1.616	0.1581		3507.6	-1.36831	3507.6	-1.38956	3447.41	51.7219
-1.617	0.1543	-1.617	0.1595	-1.617	0.158		3507.7	-1.36852	3507.7	-1.3916	3447.41	50.7219
-1.618	0.1551	-1.618	0.1596	-1.618	0.1578		3507.8	-1.3697	3507.8	-1.39337	3447.42	53.7219
-1.619	0.1545	-1.619	0.1596	-1.619	0.1585		3507.9	-1.37163	3507.9	-1.39474	3447.42	63.7219
-1.62	0.1551	-1.62	0.1595	-1.62	0.158		3508	-1.37373	3508	-1.39579	3447.42	59.7219
-1.621	0.1549	-1.621	0.1597	-1.621	0.1587		3508.1	-1.3753	3508.1	-1.3968	3447.42	50.7219
-1.622	0.1547	-1.622	0.1596	-1.622	0.1585		3508.2	-1.37584	3508.2	-1.398	3447.43	54.7219
-1.623	0.1551	-1.623	0.1595	-1.623	0.1582		3508.3	-1.37545	3508.3	-1.39931	3447.43	48.7219
-1.624	0.1548	-1.624	0.1599	-1.624	0.1588		3508.4	-1.37472	3508.4	-1.40029	3447.43	41.7219
-1.625	0.1551	-1.625	0.1597	-1.625	0.1585		3508.5	-1.37432	3508.5	-1.4004	3447.43	53.7219
-1.626	0.1553	-1.626	0.1599	-1.626	0.1585		3508.6	-1.37457	3508.6	-1.39942	3447.44	52.7219
-1.627	0.1554	-1.627	0.1603	-1.627	0.1585		3508.7	-1.37532	3508.7	-1.39764	3447.44	42.7219
-1.628	0.1551	-1.628	0.1594	-1.628	0.1582		3508.8	-1.37609	3508.8	-1.39561	3447.44	58.7219
-1.629	0.1547	-1.629	0.1592	-1.629	0.1582		3508.9	-1.37635	3508.9	-1.3937	3447.44	50.7219
-1.63	0.1553	-1.63	0.1596	-1.63	0.158		3509	-1.37577	3509	-1.39176	3447.44	47.7219
-1.631	0.1551	-1.631	0.1595	-1.631	0.1582		3509.1	-1.37444	3509.1	-1.38916	3447.45	51.7219
-1.632	0.1551	-1.632	0.1599	-1.632	0.1584		3509.2	-1.37273	3509.2	-1.38515	3447.45	55.7219
-1.633	0.1547	-1.633	0.16	-1.633	0.1586		3509.3	-1.37106	3509.3	-1.37932	3447.45	46.7219
-1.634	0.1547	-1.634	0.1599	-1.634	0.1584		3509.4	-1.36961	3509.4	-1.37185	3447.45	49.7219
-1.635	0.1552	-1.635	0.1597	-1.635	0.1581		3509.5	-1.36844	3509.5	-1.36357	3447.46	48.7219
-1.636	0.1554	-1.636	0.1596	-1.636	0.1585		3509.6	-1.36772	3509.6	-1.35558	3447.46	55.7219
-1.637	0.1551	-1.637	0.1599	-1.637	0.1584		3509.7	-1.36767	3509.7	-1.34897	3447.46	44.7219
-1.638	0.1548	-1.638	0.1599	-1.638	0.1585		3509.8	-1.36838	3509.8	-1.34466	3447.46	51.7219
-1.639	0.1555	-1.639	0.1601	-1.639	0.1587		3509.9	-1.36952	3509.9	-1.34344	3447.47	54.7219
-1.64	0.1553	-1.64	0.1595	-1.64	0.1587		3510	-1.37056	3510	-1.34601	3447.47	52.7219
-1.641	0.1551	-1.641	0.1591	-1.641	0.1579		3510.1	-1.37107	3510.1	-1.35282	3447.47	48.7219
-1.642	0.1549	-1.642	0.1594	-1.642	0.1581		3510.2	-1.37096	3510.2	-1.36371	3447.47	54.7219
-1.643	0.1547	-1.643	0.1594	-1.643	0.1581		3510.3	-1.37038	3510.3	-1.37765	3447.47	49.7219
-1.644	0.1547	-1.644	0.1595	-1.644	0.1575		3510.4	-1.36949	3510.4	-1.39274	3447.48	41.7219
-1.645	0.1551	-1.645	0.1596	-1.645	0.158		3510.5	-1.36829	3510.5	-1.40672	3447.48	51.7219
-1.646	0.1552	-1.646	0.1591	-1.646	0.1576		3510.6	-1.36679	3510.6	-1.41768	3447.48	54.7219
-1.647	0.1551	-1.647	0.1595	-1.647	0.1576		3510.7	-1.36525	3510.7	-1.42469	3447.48	50.7219
-1.648	0.1551	-1.648	0.1598	-1.648	0.1576		3510.8	-1.36425	3510.8	-1.42799	3447.49	44.7219
-1.649	0.1551	-1.649	0.1595	-1.649	0.1573		3510.9	-1.36435	3510.9	-1.42861	3447.49	52.7219
-1.65	0.1551	-1.65	0.1597	-1.65	0.1573		3511	-1.36568	3511	-1.42762	3447.49	39.7219
-1.651	0.1551	-1.651	0.1595	-1.651	0.1574		3511.1	-1.36778	3511.1	-1.42577	3447.49	50.7219
-1.652	0.1554	-1.652	0.1594	-1.652	0.1576		3511.2	-1.36991	3511.2	-1.42344	3447.49	49.7219
-1.653	0.1553	-1.653	0.1595	-1.653	0.1572		3511.3	-1.37161	3511.3	-1.42084	3447.5	52.7219
-1.654	0.1551	-1.654	0.1593	-1.654	0.1566		3511.4	-1.373	3511.4	-1.41824	3447.5	53.7219
-1.655	0.1554	-1.655	0.1596	-1.655	0.1565		3511.5	-1.37451	3511.5	-1.416	3447.5	52.7219
-1.656	0.1554	-1.656	0.1595	-1.656	0.1568		3511.6	-1.37634	3511.6	-1.4145	3447.5	58.7219
-1.657	0.1551	-1.657	0.1594	-1.657	0.1567		3511.7	-1.37814	3511.7	-1.41396	3447.51	43.7219
-1.658	0.1552	-1.658	0.1597	-1.658	0.1562		3511.8	-1.37934	3511.8	-1.41413	3447.51	54.7219
-1.659	0.1555	-1.659	0.1593	-1.659	0.1564		3511.9	-1.37967	3511.9	-1.41429	3447.51	54.7219
-1.66	0.1553	-1.66	0.159	-1.66	0.1559		3512	-1.37948	3512	-1.41366	3447.51	49.7219
-1.661	0.1554	-1.661	0.1591	-1.661	0.1562		3512.1	-1.37941	3512.1	-1.41207	3447.52	44.7219
-1.662	0.1553	-1.662	0.1593	-1.662	0.1561		3512.2	-1.37985	3512.2	-1.41021	3447.52	48.7219
-1.663	0.1551	-1.663	0.1595	-1.663	0.1558		3512.3	-1.3806	3512.3	-1.40918	3447.52	44.7219
-1.664	0.1555	-1.664	0.1596	-1.664	0.1556		3512.4	-1.38112	3512.4	-1.40969	3447.52	46.7219
-1.665	0.1554	-1.665	0.1597	-1.665	0.1555		3512.5	-1.38106	3512.5	-1.41145	3447.52	46.7219
-1.666	0.1551	-1.666	0.1591	-1.666	0.155		3512.6	-1.38056	3512.6	-1.41333	3447.53	54.7219
-1.667	0.1549	-1.667	0.159	-1.667	0.1544		3512.7	-1.38016	3512.7	-1.41404	3447.53	45.7219
-1.668	0.1552	-1.668	0.1591	-1.668	0.1543		3512.8	-1.38042	3512.8	-1.41286	3447.53	48.7219
-1.669	0.1551	-1.669	0.159	-1.669	0.154		3512.9	-1.38149	3512.9	-1.4099	3447.53	46.7219
-1.67	0.1552	-1.67	0.1586	-1.67	0.1536		3513	-1.38296	3513	-1.40583	3447.54	46.7219
-1.671	0.1552	-1.671	0.159	-1.671	0.1529		3513.1	-1.38398	3513.1	-1.40161	3447.54	48.7219
-1.672	0.1555	-1.672	0.1592	-1.672	0.1536		3513.2	-1.38375	3513.2	-1.39809	3447.54	45.7219
-1.673	0.1549	-1.673	0.1591	-1.673	0.1527		3513.3	-1.38192	3513.3	-1.39571	3447.54	54.7219
-1.674	0.1553	-1.674	0.159	-1.674	0.1526		3513.4	-1.37884	3513.4	-1.39431	3447.55	49.7219
-1.675	0.1555	-1.675	0.1598	-1.675	0.1523		3513.5	-1.37534	3513.5	-1.39328	3447.55	45.7219
-1.676	0.1554	-1.676	0.1591	-1.676	0.152		3513.6	-1.37228	3513.6	-1.39207	3447.55	46.7219
-1.677	0.1558	-1.677	0.1596	-1.677	0.1514		3513.7	-1.37017	3513.7	-1.39045	3447.55	43.7219
-1.678	0.1555	-1.678	0.1591	-1.678	0.1515		3513.8	-1.36905	3513.8	-1.3886	3447.55	41.7219
-1.679	0.1555	-1.679	0.1586	-1.679	0.1503		3513.9	-1.36878	3513.9	-1.38697	3447.56	47.7219
-1.68	0.1557	-1.68	0.1591	-1.68	0.1503		3514	-1.36924	3514	-1.38598	3447.56	37.7219
-1.681	0.1556	-1.681	0.1588	-1.681	0.1498		3514.1	-1.37039	3514.1	-1.38578	3447.56	49.7219
-1.682	0.1553	-1.682	0.1592	-1.682	0.149		3514.2	-1.37194	3514.2	-1.38618	3447.56	46.7219
-1.683	0.1555	-1.683	0.1591	-1.683	0.149		3514.3	-1.37336	3514.3	-1.38688	3447.57	43.7219
-1.684	0.1553	-1.684	0.159	-1.684	0.1485		3514.4	-1.374	3514.4	-1.38768	3447.57	36.7219
-1.685	0.1559	-1.685	0.1589	-1.685	0.148		3514.5	-1.37363	3514.5	-1.38855	3447.57	39.7219
-1.686	0.1557	-1.686	0.1585	-1.686	0.1474		3514.6	-1.37263	3514.6	-1.38947	3447.57	45.7219
-1.687	0.1558	-1.687	0.1592	-1.687	0.1464		3514.7	-1.37176	3514.7	-1.39029	3447.58	47.7219
-1.688	0.156	-1.688	0.159	-1.688	0.1458		3514.8	-1.37154	3514.8	-1.39089	3447.58	38.7219
-1.689	0.1559	-1.689	0.1589	-1.689	0.1451		3514.9	-1.37178	3514.9	-1.39137	3447.58	41.7219
-1.69	0.1561	-1.69	0.159	-1.69	0.1444		3515	-1.37181	3515	-1.39198	3447.58	36.7219
-1.691	0.1559	-1.691	0.1589	-1.691	0.1438		3515.1	-1.37112	3515.1	-1.393	3447.58	42.7219
-1.692	0.1554	-1.692	0.1584	-1.692	0.1432		3515.2	-1.36984	3515.2	-1.39449	3447.59	51.7219
-1.693	0.1551	-1.693	0.1585	-1.693	0.1423		3515.3	-1.36858	3515.3	-1.39632	3447.59	43.7219
-1.694	0.1552	-1.694	0.1587	-1.694	0.1415		3515.4	-1.36787	3515.4	-1.39826	3447.59	40.7219
-1.695	0.1553	-1.695	0.1584	-1.695	0.141		3515.5	-1.36781	3515.5	-1.40009	3447.59	39.7219
-1.696	0.1557	-1.696	0.1587	-1.696	0.1393		3515.6	-1.3682	3515.6	-1.40164	3447.6	42.7219
-1.697	0.1558	-1.697	0.1587	-1.697	0.139		3515.7	-1.36894	3515.7	-1.40278	3447.6	36.7219
-1.698	0.1554	-1.698	0.1589	-1.698	0.1382		3515.8	-1.37003	3515.8	-1.40342	3447.6	39.7219
-1.699	0.1552	-1.699	0.1587	-1.699	0.1369		3515.9	-1.37141	3515.9	-1.40356	3447.6	39.7219
-1.7	0.1555	-1.7	0.1585	-1.7	0.1359		3516	-1.37282	3516	-1.40335	3447.6	33.7219
-1.701	0.1554	-1.701	0.1588	-1.701	0.1352		3516.1	-1.37394	3516.1	-1.40298	3447.61	33.7219
-1.702	0.156	-1.702	0.1589	-1.702	0.1343		3516.2	-1.37472	3516.2	-1.40266	3447.61	34.7219
-1.703	0.1558	-1.703	0.159	-1.703	0.1334		3516.3	-1.37531	3516.3	-1.40251	3447.61	49.7219
-1.704	0.1558	-1.704	0.1586	-1.704	0.1326		3516.4	-1.37591	3516.4	-1.4024	3447.61	29.7219
-1.705	0.1553	-1.705	0.1583	-1.705	0.1312		3516.5	-1.37645	3516.5	-1.40201	3447.62	36.7219
-1.706	0.1554	-1.706	0.1586	-1.706	0.1296		3516.6	-1.37661	3516.6	-1.40098	3447.62	35.7219
-1.707	0.1553	-1.707	0.1587	-1.707	0.1288		3516.7	-1.37604	3516.7	-1.39922	3447.62	39.7219
-1.708	0.1556	-1.708	0.1584	-1.708	0.1277		3516.8	-1.37465	3516.8	-1.39706	3447.62	36.7219
-1.709	0.1555	-1.709	0.1586	-1.709	0.126		3516.9	-1.37268	3516.9	-1.39518	3447.63	30.7219
-1.71	0.1555	-1.71	0.1587	-1.71	0.1247		3517	-1.37065	3517	-1.39423	3447.63	37.7219
-1.711	0.1556	-1.711	0.1586	-1.711	0.124		3517.1	-1.36916	3517.1	-1.39446	3447.63	35.7219
-1.712	0.1556	-1.712	0.1587	-1.712	0.1228		3517.2	-1.36867	3517.2	-1.3957	3447.63	30.7219
-1.713	0.1557	-1.713	0.1588	-1.713	0.1215		3517.3	-1.36932	3517.3	-1.39752	3447.63	37.7219
-1.714	0.156	-1.714	0.1587	-1.714	0.12		3517.4	-1.37071	3517.4	-1.39945	3447.64	27.7219
-1.715	0.1558	-1.715	0.1586	-1.715	0.1186		3517.5	-1.37213	3517.5	-1.40096	3447.64	34.7219
-1.716	0.1557	-1.716	0.1584	-1.716	0.1175		3517.6	-1.37284	3517.6	-1.40162	3447.64	30.7219
-1.717	0.1561	-1.717	0.1587	-1.717	0.1156		3517.7	-1.37255	3517.7	-1.40128	3447.64	24.7219
-1.718	0.1554	-1.718	0.1582	-1.718	0.1142		3517.8	-1.37148	3517.8	-1.40022	3447.65	15.7219
-1.719	0.1559	-1.719	0.1587	-1.719	0.1123		3517.9	-1.37026	3517.9	-1.39893	3447.65	40.7219
-1.72	0.1562	-1.72	0.1582	-1.72	0.111		3518	-1.36961	3518	-1.39778	3447.65	27.7219
-1.721	0.1559	-1.721	0.1585	-1.721	0.1094		3518.1	-1.37	3518.1	-1.39688	3447.65	29.7219
-1.722	0.1565	-1.722	0.1583	-1.722	0.1076		3518.2	-1.37149	3518.2	-1.39627	3447.66	27.7219
-1.723	0.156	-1.723	0.159	-1.723	0.1061		3518.3	-1.37366	3518.3	-1.39604	3447.66	21.7219
-1.724	0.1556	-1.724	0.1581	-1.724	0.1043		3518.4	-1.37596	3518.4	-1.39616	3447.66	33.7219
-1.725	0.1558	-1.725	0.1587	-1.725	0.1023		3518.5	-1.37785	3518.5	-1.39637	3447.66	26.7219
-1.726	0.1558	-1.726	0.1588	-1.726	0.1009		3518.6	-1.37902	3518.6	-1.39624	3447.66	32.7219
-1.727	0.1558	-1.727	0.1585	-1.727	0.09923		3518.7	-1.37928	3518.7	-1.39548	3447.67	22.7219
-1.728	0.1558	-1.728	0.159	-1.728	0.09726		3518.8	-1.37862	3518.8	-1.39424	3447.67	32.7219
-1.729	0.1561	-1.729	0.1587	-1.729	0.09577		3518.9	-1.37729	3518.9	-1.39299	3447.67	22.7219
-1.73	0.1558	-1.73	0.1581	-1.73	0.09365		3519	-1.37581	3519	-1.39214	3447.67	27.7219
-1.731	0.1555	-1.731	0.1583	-1.731	0.09176		3519.1	-1.37474	3519.1	-1.39172	3447.68	21.7219
-1.732	0.1557	-1.732	0.1584	-1.732	0.09042		3519.2	-1.37438	3519.2	-1.39135	3447.68	26.7219
-1.733	0.1562	-1.733	0.1586	-1.733	0.08791		3519.3	-1.37457	3519.3	-1.39047	3447.68	21.7219
-1.734	0.1556	-1.734	0.1584	-1.734	0.08665		3519.4	-1.37497	3519.4	-1.38847	3447.68	30.7219
-1.735	0.1556	-1.735	0.1584	-1.735	0.08374		3519.5	-1.37536	3519.5	-1.38465	3447.68	20.7219
-1.736	0.1559	-1.736	0.1584	-1.736	0.08177		3519.6	-1.3757	3519.6	-1.37831	3447.69	22.7219
-1.737	0.1558	-1.737	0.1585	-1.737	0.07981		3519.7	-1.3759	3519.7	-1.36903	3447.69	21.7219
-1.738	0.1559	-1.738	0.1583	-1.738	0.07792		3519.8	-1.37566	3519.8	-1.35705	3447.69	27.7219
-1.739	0.1562	-1.739	0.1584	-1.739	0.07572		3519.9	-1.37484	3519.9	-1.34327	3447.69	19.7219
-1.74	0.1563	-1.74	0.158	-1.74	0.07375		3520	-1.37382	3520	-1.32907	3447.7	19.7219
-1.741	0.156	-1.741	0.1587	-1.741	0.07155		3520.1	-1.37332	3520.1	-1.31579	3447.7	18.7219
-1.742	0.1561	-1.742	0.1587	-1.742	0.06935		3520.2	-1.3738	3520.2	-1.3047	3447.7	29.7219
-1.743	0.1558	-1.743	0.1581	-1.743	0.06675		3520.3	-1.37496	3520.3	-1.29711	3447.7	22.7219
-1.744	0.1555	-1.744	0.158	-1.744	0.06408		3520.4	-1.37596	3520.4	-1.29459	3447.71	26.7219
-1.745	0.1553	-1.745	0.1576	-1.745	0.06141		3520.5	-1.376	3520.5	-1.29873	3447.71	19.7219
-1.746	0.1551	-1.746	0.1579	-1.746	0.05984		3520.6	-1.37488	3520.6	-1.31042	3447.71	21.7219
-1.747	0.1557	-1.747	0.1576	-1.747	0.05685		3520.7	-1.37311	3520.7	-1.32929	3447.71	22.7219
-1.748	0.1551	-1.748	0.1578	-1.748	0.05528		3520.8	-1.37157	3520.8	-1.3537	3447.71	20.7219
-1.749	0.1557	-1.749	0.1584	-1.749	0.05229		3520.9	-1.37094	3520.9	-1.38132	3447.72	15.7219
-1.75	0.1551	-1.75	0.1578	-1.75	0.04969		3521	-1.37134	3521	-1.40965	3447.72	18.7219
-1.751	0.1555	-1.751	0.158	-1.751	0.04726		3521.1	-1.37227	3521.1	-1.43634	3447.72	13.7219
-1.752	0.1553	-1.752	0.1578	-1.752	0.04498		3521.2	-1.37308	3521.2	-1.45923	3447.72	22.7219
-1.753	0.1556	-1.753	0.1583	-1.753	0.04207		3521.3	-1.37337	3521.3	-1.47654	3447.73	17.7219
-1.754	0.1554	-1.754	0.1583	-1.754	0.03955		3521.4	-1.37312	3521.4	-1.48714	3447.73	15.7219
-1.755	0.1556	-1.755	0.1584	-1.755	0.03743		3521.5	-1.37254	3521.5	-1.4909	3447.73	17.7219
-1.756	0.1554	-1.756	0.1578	-1.756	0.03436		3521.6	-1.3718	3521.6	-1.48862	3447.73	21.7219
-1.757	0.1553	-1.757	0.1579	-1.757	0.03192		3521.7	-1.37084	3521.7	-1.48173	3447.74	10.7219
-1.758	0.1553	-1.758	0.1577	-1.758	0.02901		3521.8	-1.36956	3521.8	-1.47183	3447.74	21.7219
-1.759	0.1554	-1.759	0.158	-1.759	0.02673		3521.9	-1.36809	3521.9	-1.46042	3447.74	13.7219
-1.76	0.1554	-1.76	0.1578	-1.76	0.0243		3522	-1.36692	3522	-1.44874	3447.74	9.72192
-1.761	0.1562	-1.761	0.158	-1.761	0.02123		3522.1	-1.36652	3522.1	-1.43764	3447.74	19.7219
-1.762	0.1554	-1.762	0.1584	-1.762	0.01879		3522.2	-1.36691	3522.2	-1.42769	3447.75	11.7219
-1.763	0.1559	-1.763	0.1581	-1.763	0.01565		3522.3	-1.36768	3522.3	-1.41937	3447.75	9.72192
-1.764	0.1558	-1.764	0.1577	-1.764	0.01297		3522.4	-1.36842	3522.4	-1.41312	3447.75	11.7219
-1.765	0.1556	-1.765	0.1577	-1.765	0.01006		3522.5	-1.36908	3522.5	-1.40919	3447.75	8.72192
-1.766	0.1559	-1.766	0.1576	-1.766	0.00715		3522.6	-1.36981	3522.6	-1.40749	3447.76	13.7219
-1.767	0.156	-1.767	0.1578	-1.767	0.00448		3522.7	-1.37055	3522.7	-1.40744	3447.76	10.7219
-1.768	0.1561	-1.768	0.158	-1.768	0.00165		3522.8	-1.37093	3522.8	-1.40815	3447.76	11.7219
-1.769	0.1558	-1.769	0.1575	-1.769	-0.00189		3522.9	-1.37062	3522.9	-1.40875	3447.76	8.72192
-1.77	0.1555	-1.77	0.1575	-1.77	-0.00448		3523	-1.36967	3523	-1.40853	3447.76	7.72192
-1.771	0.1562	-1.771	0.1576	-1.771	-0.00747		3523.1	-1.36851	3523.1	-1.4072	3447.77	17.7219
-1.772	0.1556	-1.772	0.1578	-1.772	-0.01038		3523.2	-1.36769	3523.2	-1.40495	3447.77	14.7219
-1.773	0.1558	-1.773	0.1575	-1.773	-0.01305		3523.3	-1.36756	3523.3	-1.4025	3447.77	2.72192
-1.774	0.1562	-1.774	0.1577	-1.774	-0.0158		3523.4	-1.36809	3523.4	-1.40073	3447.77	12.7219
-1.775	0.1557	-1.775	0.1576	-1.775	-0.01911		3523.5	-1.36899	3523.5	-1.40019	3447.78	10.7219
-1.776	0.1558	-1.776	0.1576	-1.776	-0.02233		3523.6	-1.36986	3523.6	-1.40082	3447.78	8.72192
-1.777	0.1558	-1.777	0.1576	-1.777	-0.02492		3523.7	-1.37047	3523.7	-1.40212	3447.78	5.72192
-1.778	0.1559	-1.778	0.1569	-1.778	-0.02776		3523.8	-1.37089	3523.8	-1.4035	3447.78	12.7219
-1.779	0.1559	-1.779	0.1575	-1.779	-0.03106		3523.9	-1.37147	3523.9	-1.40457	3447.79	4.72192
-1.78	0.1558	-1.78	0.1575	-1.78	-0.03365		3524	-1.37233	3524	-1.40505	3447.79	11.7219
-1.781	0.156	-1.781	0.1576	-1.781	-0.03703		3524.1	-1.3731	3524.1	-1.40475	3447.79	5.72192
-1.782	0.1558	-1.782	0.1571	-1.782	-0.04026		3524.2	-1.37307	3524.2	-1.40359	3447.79	7.72192
-1.783	0.1561	-1.783	0.1576	-1.783	-0.04301		3524.3	-1.37178	3524.3	-1.40176	3447.79	-0.27808
-1.784	0.1558	-1.784	0.1574	-1.784	-0.04639		3524.4	-1.36946	3524.4	-1.39965	3447.8	5.72192
-1.785	0.1561	-1.785	0.1574	-1.785	-0.04922		3524.5	-1.36701	3524.5	-1.39762	3447.8	4.72192
-1.786	0.1562	-1.786	0.1572	-1.786	-0.05221		3524.6	-1.36546	3524.6	-1.39579	3447.8	7.72192
-1.787	0.1563	-1.787	0.1576	-1.787	-0.05504		3524.7	-1.36555	3524.7	-1.39416	3447.8	0.72192
-1.788	0.1562	-1.788	0.1576	-1.788	-0.05873		3524.8	-1.36734	3524.8	-1.39282	3447.81	6.72192
-1.789	0.156	-1.789	0.1575	-1.789	-0.06117		3524.9	-1.37014	3524.9	-1.39205	3447.81	-4.27808
-1.79	0.1562	-1.79	0.1576	-1.79	-0.06416		3525	-1.3728	3525	-1.39213	3447.81	4.72192
-1.791	0.1562	-1.791	0.1574	-1.791	-0.06707		3525.1	-1.37427	3525.1	-1.39298	3447.81	-2.27808
-1.792	0.1558	-1.792	0.157	-1.792	-0.07053		3525.2	-1.37412	3525.2	-1.39406	3447.82	6.72192
-1.793	0.1566	-1.793	0.1573	-1.793	-0.0736		3525.3	-1.37269	3525.3	-1.39456	3447.82	4.72192
-1.794	0.1562	-1.794	0.1573	-1.794	-0.07682		3525.4	-1.37084	3525.4	-1.39374	3447.82	3.72192
-1.795	0.1558	-1.795	0.1571	-1.795	-0.08044		3525.5	-1.36952	3525.5	-1.3911	3447.82	6.72192
-1.796	0.156	-1.796	0.1569	-1.796	-0.08358		3525.6	-1.36932	3525.6	-1.38642	3447.82	-0.27808
-1.797	0.1558	-1.797	0.1569	-1.797	-0.08696		3525.7	-1.3703	3525.7	-1.37974	3447.83	-2.27808
-1.798	0.1554	-1.798	0.1567	-1.798	-0.08979		3525.8	-1.37205	3525.8	-1.37134	3447.83	5.72192
-1.799	0.156	-1.799	0.1569	-1.799	-0.09302		3525.9	-1.3739	3525.9	-1.3618	3447.83	2.72192
-1.8	0.156	-1.8	0.1568	-1.8	-0.09624		3526	-1.37518	3526	-1.35198	3447.83	-7.27808
-1.801	0.1562	-1.801	0.1569	-1.801	-0.09986		3526.1	-1.37542	3526.1	-1.34312	3447.84	5.72192
-1.802	0.1563	-1.802	0.1569	-1.802	-0.1031		3526.2	-1.37456	3526.2	-1.33673	3447.84	6.72192
-1.803	0.1563	-1.803	0.157	-1.803	-0.1061		3526.3	-1.37296	3526.3	-1.33428	3447.84	-8.27808
-1.804	0.1562	-1.804	0.1565	-1.804	-0.1095		3526.4	-1.37126	3526.4	-1.33678	3447.84	7.72192
-1.805	0.1562	-1.805	0.1562	-1.805	-0.1128		3526.5	-1.37011	3526.5	-1.34438	3447.85	1.72192
-1.806	0.156	-1.806	0.1565	-1.806	-0.1158		3526.6	-1.36975	3526.6	-1.35652	3447.85	-1.27808
-1.807	0.1559	-1.807	0.1562	-1.807	-0.1197		3526.7	-1.37	3526.7	-1.37218	3447.85	-1.27808
-1.808	0.1558	-1.808	0.1559	-1.808	-0.1227		3526.8	-1.37046	3526.8	-1.39021	3447.85	10.7219
-1.809	0.1563	-1.809	0.156	-1.809	-0.1263		3526.9	-1.37082	3526.9	-1.40915	3447.85	-7.27808
-1.81	0.156	-1.81	0.1563	-1.81	-0.1297		3527	-1.37103	3527	-1.42717	3447.86	6.72192
-1.811	0.1564	-1.811	0.1559	-1.811	-0.133		3527.1	-1.3712	3527.1	-1.44231	3447.86	2.72192
-1.812	0.1562	-1.812	0.1559	-1.812	-0.136		3527.2	-1.37156	3527.2	-1.45311	3447.86	0.72192
-1.813	0.1565	-1.813	0.1555	-1.813	-0.1391		3527.3	-1.37231	3527.3	-1.45909	3447.86	1.72192
-1.814	0.1561	-1.814	0.1552	-1.814	-0.1429		3527.4	-1.37358	3527.4	-1.46067	3447.87	12.7219
-1.815	0.1562	-1.815	0.1557	-1.815	-0.1459		3527.5	-1.37527	3527.5	-1.45873	3447.87	5.72192
-1.816	0.1565	-1.816	0.1554	-1.816	-0.1496		3527.6	-1.377	3527.6	-1.45415	3447.87	2.72192
-1.817	0.1566	-1.817	0.1549	-1.817	-0.1525		3527.7	-1.37829	3527.7	-1.44777	3447.87	3.72192
-1.818	0.1562	-1.818	0.1548	-1.818	-0.1554		3527.8	-1.37879	3527.8	-1.44041	3447.87	5.72192
-1.819	0.157	-1.819	0.1551	-1.819	-0.1582		3527.9	-1.37849	3527.9	-1.4328	3447.88	5.72192
-1.82	0.1561	-1.82	0.1546	-1.82	-0.1623		3528	-1.37761	3528	-1.42541	3447.88	3.72192
-1.821	0.1563	-1.821	0.1543	-1.821	-0.1657		3528.1	-1.37634	3528.1	-1.41843	3447.88	3.72192
-1.822	0.1562	-1.822	0.1538	-1.822	-0.1683		3528.2	-1.37463	3528.2	-1.41199	3447.88	8.72192
-1.823	0.1563	-1.823	0.1539	-1.823	-0.1715		3528.3	-1.37238	3528.3	-1.40636	3447.89	-3.27808
-1.824	0.1565	-1.824	0.1536	-1.824	-0.1751		3528.4	-1.36969	3528.4	-1.40195	3447.89	-0.27808
-1.825	0.1564	-1.825	0.1534	-1.825	-0.1779		3528.5	-1.36709	3528.5	-1.39915	3447.89	8.72192
-1.826	0.1562	-1.826	0.1532	-1.826	-0.1808		3528.6	-1.3653	3528.6	-1.39815	3447.89	-1.27808
-1.827	0.1563	-1.827	0.1532	-1.827	-0.184		3528.7	-1.36477	3528.7	-1.39883	3447.9	2.72192
-1.828	0.1562	-1.828	0.1527	-1.828	-0.1862		3528.8	-1.36528	3528.8	-1.40059	3447.9	1.72192
-1.829	0.1563	-1.829	0.1523	-1.829	-0.1893		3528.9	-1.36605	3528.9	-1.40251	3447.9	3.72192
-1.83	0.1565	-1.83	0.152	-1.83	-0.1927		3529	-1.36642	3529	-1.40359	3447.9	-0.27808
-1.831	0.156	-1.831	0.1517	-1.831	-0.1959		3529.1	-1.36644	3529.1	-1.40332	3447.9	11.7219
-1.832	0.1564	-1.832	0.1516	-1.832	-0.1984		3529.2	-1.36673	3529.2	-1.40177	3447.91	8.72192
-1.833	0.1559	-1.833	0.1509	-1.833	-0.2018		3529.3	-1.36786	3529.3	-1.39953	3447.91	10.7219
-1.834	0.1562	-1.834	0.1504	-1.834	-0.2045		3529.4	-1.36978	3529.4	-1.39717	3447.91	2.72192
-1.835	0.1565	-1.835	0.1499	-1.835	-0.2068		3529.5	-1.37179	3529.5	-1.39505	3447.91	1.72192
-1.836	0.1562	-1.836	0.1495	-1.836	-0.2094		3529.6	-1.37319	3529.6	-1.39331	3447.92	4.72192
-1.837	0.1565	-1.837	0.1488	-1.837	-0.212		3529.7	-1.37371	3529.7	-1.39204	3447.92	1.72192
-1.838	0.1566	-1.838	0.1484	-1.838	-0.2144		3529.8	-1.37364	3529.8	-1.39138	3447.92	6.72192
-1.839	0.1566	-1.839	0.1477	-1.839	-0.2172		3529.9	-1.37352	3529.9	-1.39131	3447.92	5.72192
-1.84	0.1565	-1.84	0.1472	-1.84	-0.2198		3530	-1.37376	3530	-1.3916	3447.93	11.7219
-1.841	0.1564	-1.841	0.147	-1.841	-0.2224		3530.1	-1.37448	3530.1	-1.39194	3447.93	0.72192
-1.842	0.1568	-1.842	0.1462	-1.842	-0.2246		3530.2	-1.3755	3530.2	-1.39216	3447.93	10.7219
-1.843	0.1566	-1.843	0.1455	-1.843	-0.2272		3530.3	-1.37639	3530.3	-1.39235	3447.93	0.72192
-1.844	0.1567	-1.844	0.1448	-1.844	-0.2293		3530.4	-1.37656	3530.4	-1.39277	3447.93	6.72192
-1.845	0.1569	-1.845	0.1436	-1.845	-0.2314		3530.5	-1.37557	3530.5	-1.39347	3447.94	13.7219
-1.846	0.1565	-1.846	0.1426	-1.846	-0.2343		3530.6	-1.37344	3530.6	-1.39415	3447.94	5.72192
-1.847	0.1558	-1.847	0.1415	-1.847	-0.2365		3530.7	-1.37072	3530.7	-1.39429	3447.94	8.72192
-1.848	0.1562	-1.848	0.1411	-1.848	-0.2386		3530.8	-1.36828	3530.8	-1.39359	3447.94	16.7219
-1.849	0.1565	-1.849	0.1397	-1.849	-0.2413		3530.9	-1.36677	3530.9	-1.39233	3447.95	7.72192
-1.85	0.1563	-1.85	0.1387	-1.85	-0.2428		3531	-1.36627	3531	-1.39124	3447.95	7.72192
-1.851	0.1566	-1.851	0.138	-1.851	-0.2445		3531.1	-1.36638	3531.1	-1.39102	3447.95	10.7219
-1.852	0.1562	-1.852	0.1365	-1.852	-0.2463		3531.2	-1.36665	3531.2	-1.39177	3447.95	8.72192
-1.853	0.1565	-1.853	0.1358	-1.853	-0.2486		3531.3	-1.36702	3531.3	-1.39298	3447.95	11.7219
-1.854	0.1565	-1.854	0.1344	-1.854	-0.2504		3531.4	-1.36776	3531.4	-1.39402	3447.96	9.72192
-1.855	0.1564	-1.855	0.1334	-1.855	-0.2522		3531.5	-1.36911	3531.5	-1.3946	3447.96	11.7219
-1.856	0.1565	-1.856	0.1324	-1.856	-0.2541		3531.6	-1.37096	3531.6	-1.39485	3447.96	-3.27808
-1.857	0.1568	-1.857	0.1311	-1.857	-0.2554		3531.7	-1.37287	3531.7	-1.39496	3447.96	2.72192
-1.858	0.1565	-1.858	0.1297	-1.858	-0.2573		3531.8	-1.37438	3531.8	-1.3949	3447.97	5.72192
-1.859	0.1565	-1.859	0.1272	-1.859	-0.2588		3531.9	-1.37511	3531.9	-1.39444	3447.97	10.7219
-1.86	0.1567	-1.86	0.1266	-1.86	-0.2603		3532	-1.37482	3532	-1.39355	3447.97	4.72192
-1.861	0.1565	-1.861	0.1249	-1.861	-0.2614		3532.1	-1.37347	3532.1	-1.39264	3447.97	4.72192
-1.862	0.1563	-1.862	0.1236	-1.862	-0.2632		3532.2	-1.37129	3532.2	-1.39238	3447.98	8.72192
-1.863	0.1565	-1.863	0.1214	-1.863	-0.264		3532.3	-1.36884	3532.3	-1.39324	3447.98	8.72192
-1.864	0.1568	-1.864	0.1199	-1.864	-0.2655		3532.4	-1.36683	3532.4	-1.39517	3447.98	0.72192
-1.865	0.1564	-1.865	0.119	-1.865	-0.2672		3532.5	-1.36582	3532.5	-1.39777	3447.98	18.7219
-1.866	0.1565	-1.866	0.117	-1.866	-0.2676		3532.6	-1.36607	3532.6	-1.4005	3447.98	5.72192
-1.867	0.1566	-1.867	0.1157	-1.867	-0.2687		3532.7	-1.36749	3532.7	-1.40287	3447.99	3.72192
-1.868	0.157	-1.868	0.1132	-1.868	-0.2697		3532.8	-1.36967	3532.8	-1.40443	3447.99	11.7219
-1.869	0.1572	-1.869	0.1115	-1.869	-0.2704		3532.9	-1.37188	3532.9	-1.40493	3447.99	7.72192
-1.87	0.1569	-1.87	0.1099	-1.87	-0.2708		3533	-1.37328	3533	-1.40444	3447.99	6.72192
-1.871	0.1571	-1.871	0.1076	-1.871	-0.2725		3533.1	-1.3733	3533.1	-1.40345	3448	15.7219
-1.872	0.1566	-1.872	0.1055	-1.872	-0.2734		3533.2	-1.37196	3533.2	-1.40269	3448	10.7219
-1.873	0.1566	-1.873	0.1036	-1.873	-0.2739		3533.3	-1.36987	3533.3	-1.40274	3448	4.72192
-1.874	0.1568	-1.874	0.1017	-1.874	-0.2741		3533.4	-1.36796	3533.4	-1.40366	3448	8.72192
-1.875	0.1566	-1.875	0.09978	-1.875	-0.2746		3533.5	-1.36702	3533.5	-1.40494	3448.01	7.72192
-1.876	0.1567	-1.876	0.09797	-1.876	-0.275		3533.6	-1.36733	3533.6	-1.40577	3448.01	-0.27808
-1.877	0.1567	-1.877	0.09561	-1.877	-0.2754		3533.7	-1.3687	3533.7	-1.40561	3448.01	-3.27808
-1.878	0.1564	-1.878	0.09365	-1.878	-0.2755		3533.8	-1.37067	3533.8	-1.40441	3448.01	11.7219
-1.879	0.1565	-1.879	0.09192	-1.879	-0.2759		3533.9	-1.37281	3533.9	-1.40264	3448.01	8.72192
-1.88	0.1565	-1.88	0.08916	-1.88	-0.2757		3534	-1.37472	3534	-1.40093	3448.02	1.72192
-1.881	0.1565	-1.881	0.08704	-1.881	-0.2758		3534.1	-1.37608	3534.1	-1.39973	3448.02	7.72192
-1.882	0.1567	-1.882	0.08484	-1.882	-0.2759		3534.2	-1.37666	3534.2	-1.3992	3448.02	10.7219
-1.883	0.1572	-1.883	0.08272	-1.883	-0.2753		3534.3	-1.37648	3534.3	-1.39922	3448.02	0.72192
-1.884	0.1569	-1.884	0.08036	-1.884	-0.2757		3534.4	-1.37578	3534.4	-1.39964	3448.03	3.72192
-1.885	0.1558	-1.885	0.07808	-1.885	-0.2756		3534.5	-1.37491	3534.5	-1.40027	3448.03	6.72192
-1.886	0.1566	-1.886	0.0754	-1.886	-0.2752		3534.6	-1.37416	3534.6	-1.40086	3448.03	5.72192
-1.887	0.1569	-1.887	0.07312	-1.887	-0.2746		3534.7	-1.37366	3534.7	-1.40105	3448.03	3.72192
-1.888	0.157	-1.888	0.07116	-1.888	-0.2739		3534.8	-1.37343	3534.8	-1.40055	3448.04	4.72192
-1.889	0.1565	-1.889	0.0688	-1.889	-0.2737		3534.9	-1.37339	3534.9	-1.39945	3448.04	5.72192
-1.89	0.1569	-1.89	0.0662	-1.89	-0.2732		3535	-1.37355	3535	-1.39823	3448.04	-1.27808
-1.891	0.1565	-1.891	0.06337	-1.891	-0.2728		3535.1	-1.374	3535.1	-1.39751	3448.04	8.72192
-1.892	0.1567	-1.892	0.06117	-1.892	-0.2715		3535.2	-1.37482	3535.2	-1.39763	3448.04	8.72192
-1.893	0.1568	-1.893	0.05866	-1.893	-0.2704		3535.3	-1.37582	3535.3	-1.39842	3448.05	9.72192
-1.894	0.1565	-1.894	0.05685	-1.894	-0.27		3535.4	-1.37661	3535.4	-1.39936	3448.05	4.72192
-1.895	0.157	-1.895	0.0548	-1.895	-0.2688		3535.5	-1.37693	3535.5	-1.39992	3448.05	4.72192
-1.896	0.1565	-1.896	0.05205	-1.896	-0.2676		3535.6	-1.37703	3535.6	-1.39978	3448.05	0.72192
-1.897	0.1562	-1.897	0.04859	-1.897	-0.2677		3535.7	-1.37753	3535.7	-1.39881	3448.06	4.72192
-1.898	0.1564	-1.898	0.04576	-1.898	-0.2662		3535.8	-1.37887	3535.8	-1.39695	3448.06	4.72192
-1.899	0.1562	-1.899	0.04356	-1.899	-0.2652		3535.9	-1.38078	3535.9	-1.39437	3448.06	2.72192
-1.9	0.1565	-1.9	0.04065	-1.9	-0.2644		3536	-1.38251	3536	-1.39161	3448.06	9.72192
-1.901	0.1565	-1.901	0.03806	-1.901	-0.263		3536.1	-1.38338	3536.1	-1.38966	3448.06	12.7219
-1.902	0.1565	-1.902	0.03554	-1.902	-0.2618		3536.2	-1.38327	3536.2	-1.38945	3448.07	2.72192
-1.903	0.1567	-1.903	0.03302	-1.903	-0.261		3536.3	-1.38252	3536.3	-1.39127	3448.07	2.72192
-1.904	0.1564	-1.904	0.03051	-1.904	-0.2596		3536.4	-1.38151	3536.4	-1.3944	3448.07	1.72192
-1.905	0.1563	-1.905	0.02799	-1.905	-0.2585		3536.5	-1.38034	3536.5	-1.39743	3448.07	7.72192
-1.906	0.1565	-1.906	0.02563	-1.906	-0.257		3536.6	-1.37895	3536.6	-1.39918	3448.08	3.72192
-1.907	0.1567	-1.907	0.02264	-1.907	-0.2558		3536.7	-1.37732	3536.7	-1.39938	3448.08	3.72192
-1.908	0.1564	-1.908	0.01981	-1.908	-0.254		3536.8	-1.37555	3536.8	-1.39872	3448.08	9.72192
-1.909	0.1567	-1.909	0.01683	-1.909	-0.2529		3536.9	-1.37383	3536.9	-1.39818	3448.08	5.72192
-1.91	0.1565	-1.91	0.01407	-1.91	-0.2518		3537	-1.37234	3537	-1.39834	3448.09	-0.27808
-1.911	0.1568	-1.911	0.01124	-1.911	-0.2511		3537.1	-1.37144	3537.1	-1.39903	3448.09	14.7219
-1.912	0.1562	-1.912	0.00881	-1.912	-0.2492		3537.2	-1.37149	3537.2	-1.39962	3448.09	5.72192
-1.913	0.1565	-1.913	0.0059	-1.913	-0.2479		3537.3	-1.3727	3537.3	-1.39961	3448.09	-2.27808
-1.914	0.1566	-1.914	0.00291	-1.914	-0.2463		3537.4	-1.37475	3537.4	-1.39892	3448.09	9.72192
-1.915	0.1565	-1.915	0.000629	-1.915	-0.2448		3537.5	-1.37687	3537.5	-1.39793	3448.1	5.72192
-1.916	0.1564	-1.916	-0.00181	-1.916	-0.2438		3537.6	-1.37822	3537.6	-1.39722	3448.1	-10.2781
-1.917	0.1564	-1.917	-0.00495	-1.917	-0.2424		3537.7	-1.37826	3537.7	-1.3972	3448.1	13.7219
-1.918	0.1562	-1.918	-0.00723	-1.918	-0.2408		3537.8	-1.37702	3537.8	-1.39795	3448.1	3.72192
-1.919	0.1565	-1.919	-0.01061	-1.919	-0.2396		3537.9	-1.37506	3537.9	-1.39926	3448.11	10.7219
-1.92	0.1563	-1.92	-0.01305	-1.92	-0.238		3538	-1.37323	3538	-1.40066	3448.11	0.72192
-1.921	0.1565	-1.921	-0.01541	-1.921	-0.237		3538.1	-1.37218	3538.1	-1.40166	3448.11	6.72192
-1.922	0.1563	-1.922	-0.01863	-1.922	-0.2356		3538.2	-1.37198	3538.2	-1.40182	3448.11	0.72192
-1.923	0.1558	-1.923	-0.02147	-1.923	-0.2351		3538.3	-1.3722	3538.3	-1.40097	3448.12	-0.27808
-1.924	0.1562	-1.924	-0.02406	-1.924	-0.2338		3538.4	-1.37234	3538.4	-1.39924	3448.12	-6.27808
-1.925	0.1561	-1.925	-0.02689	-1.925	-0.2323		3538.5	-1.37228	3538.5	-1.39701	3448.12	8.72192
-1.926	0.1561	-1.926	-0.0298	-1.926	-0.2312		3538.6	-1.37228	3538.6	-1.39488	3448.12	-5.27808
-1.927	0.1563	-1.927	-0.03271	-1.927	-0.2294		3538.7	-1.37266	3538.7	-1.39345	3448.12	8.72192
-1.928	0.1565	-1.928	-0.03523	-1.928	-0.2283		3538.8	-1.37355	3538.8	-1.39321	3448.13	10.7219
-1.929	0.1561	-1.929	-0.03868	-1.929	-0.2276		3538.9	-1.37492	3538.9	-1.39438	3448.13	3.72192
-1.93	0.1562	-1.93	-0.04104	-1.93	-0.2264		3539	-1.37669	3539	-1.3966	3448.13	-0.27808
-1.931	0.1561	-1.931	-0.04348	-1.931	-0.2248		3539.1	-1.37873	3539.1	-1.39902	3448.13	13.7219
-1.932	0.1563	-1.932	-0.0467	-1.932	-0.2236		3539.2	-1.38074	3539.2	-1.40074	3448.14	5.72192
-1.933	0.1562	-1.933	-0.04946	-1.933	-0.2224		3539.3	-1.38226	3539.3	-1.4015	3448.14	4.72192
-1.934	0.1564	-1.934	-0.05174	-1.934	-0.2213		3539.4	-1.38298	3539.4	-1.40186	3448.14	-2.27808
-1.935	0.1562	-1.935	-0.05528	-1.935	-0.2206		3539.5	-1.38305	3539.5	-1.40252	3448.14	5.72192
-1.936	0.1558	-1.936	-0.05771	-1.936	-0.2198		3539.6	-1.38301	3539.6	-1.40363	3448.14	1.72192
-1.937	0.1567	-1.937	-0.06086	-1.937	-0.2183		3539.7	-1.38339	3539.7	-1.40467	3448.15	3.72192
-1.938	0.1565	-1.938	-0.06345	-1.938	-0.2174		3539.8	-1.38427	3539.8	-1.40511	3448.15	0.72192
-1.939	0.1562	-1.939	-0.06636	-1.939	-0.2162		3539.9	-1.38529	3539.9	-1.4049	3448.15	1.72192
-1.94	0.1567	-1.94	-0.06888	-1.94	-0.2149		3540	-1.38597	3540	-1.40435	3448.15	1.72192
-1.941	0.1565	-1.941	-0.07187	-1.941	-0.2139		3540.1	-1.38602	3540.1	-1.40372	3448.16	3.72192
-1.942	0.1562	-1.942	-0.07477	-1.942	-0.2135		3540.2	-1.38541	3540.2	-1.40306	3448.16	6.72192
-1.943	0.1562	-1.943	-0.07674	-1.943	-0.2126		3540.3	-1.38425	3540.3	-1.40234	3448.16	3.72192
-1.944	0.1562	-1.944	-0.08004	-1.944	-0.2114		3540.4	-1.38273	3540.4	-1.40159	3448.16	5.72192
-1.945	0.1562	-1.945	-0.08256	-1.945	-0.2109		3540.5	-1.38104	3540.5	-1.40086	3448.17	13.7219
-1.946	0.1561	-1.946	-0.08476	-1.946	-0.2099		3540.6	-1.37935	3540.6	-1.40012	3448.17	2.72192
-1.947	0.1569	-1.947	-0.0883	-1.947	-0.2087		3540.7	-1.3777	3540.7	-1.39928	3448.17	9.72192
-1.948	0.1559	-1.948	-0.09184	-1.948	-0.209		3540.8	-1.3761	3540.8	-1.39833	3448.17	10.7219
-1.949	0.1552	-1.949	-0.09475	-1.949	-0.2082		3540.9	-1.37457	3540.9	-1.39749	3448.17	4.72192
-1.95	0.1554	-1.95	-0.09726	-1.95	-0.2076		3541	-1.37331	3541	-1.39705	3448.18	-4.27808
-1.951	0.1554	-1.951	-0.1	-1.951	-0.2064		3541.1	-1.37257	3541.1	-1.3972	3448.18	11.7219
-1.952	0.1549	-1.952	-0.103	-1.952	-0.2057		3541.2	-1.37254	3541.2	-1.39776	3448.18	8.72192
-1.953	0.1554	-1.953	-0.1054	-1.953	-0.2047		3541.3	-1.37319	3541.3	-1.39841	3448.18	2.72192
-1.954	0.1554	-1.954	-0.1083	-1.954	-0.2037		3541.4	-1.37419	3541.4	-1.39886	3448.19	-4.27808
-1.955	0.1551	-1.955	-0.1106	-1.955	-0.2036		3541.5	-1.375	3541.5	-1.39894	3448.19	9.72192
-1.956	0.1555	-1.956	-0.1132	-1.956	-0.2022		3541.6	-1.37523	3541.6	-1.39847	3448.19	-1.27808
-1.957	0.1553	-1.957	-0.1155	-1.957	-0.2016		3541.7	-1.37484	3541.7	-1.39708	3448.19	-1.27808
-1.958	0.1556	-1.958	-0.119	-1.958	-0.2011		3541.8	-1.37418	3541.8	-1.39454	3448.2	5.72192
-1.959	0.1551	-1.959	-0.1209	-1.959	-0.2001		3541.9	-1.37368	3541.9	-1.39087	3448.2	5.72192
-1.96	0.1554	-1.96	-0.1231	-1.96	-0.1994		3542	-1.37358	3542	-1.38633	3448.2	2.72192
-1.961	0.1551	-1.961	-0.1264	-1.961	-0.1992		3542.1	-1.37384	3542.1	-1.38115	3448.2	1.72192
-1.962	0.1553	-1.962	-0.1286	-1.962	-0.1985		3542.2	-1.37424	3542.2	-1.37544	3448.2	5.72192
-1.963	0.1551	-1.963	-0.1311	-1.963	-0.1977		3542.3	-1.37459	3542.3	-1.36939	3448.21	4.72192
-1.964	0.1551	-1.964	-0.1331	-1.964	-0.1975		3542.4	-1.37481	3542.4	-1.3633	3448.21	5.72192
-1.965	0.1551	-1.965	-0.1357	-1.965	-0.1966		3542.5	-1.37484	3542.5	-1.35745	3448.21	11.7219
-1.966	0.1551	-1.966	-0.1381	-1.966	-0.1959		3542.6	-1.37466	3542.6	-1.3521	3448.21	3.72192
-1.967	0.1553	-1.967	-0.1405	-1.967	-0.1955		3542.7	-1.37444	3542.7	-1.34772	3448.22	-2.27808
-1.968	0.1553	-1.968	-0.1425	-1.968	-0.1955		3542.8	-1.37454	3542.8	-1.34523	3448.22	7.72192
-1.969	0.1558	-1.969	-0.1446	-1.969	-0.1941		3542.9	-1.37519	3542.9	-1.34577	3448.22	3.72192
-1.97	0.1558	-1.97	-0.1468	-1.97	-0.1937		3543	-1.37616	3543	-1.35021	3448.22	2.72192
-1.971	0.1555	-1.971	-0.1495	-1.971	-0.1934		3543.1	-1.37689	3543.1	-1.35865	3448.23	14.7219
-1.972	0.1556	-1.972	-0.1511	-1.972	-0.1927		3543.2	-1.37698	3543.2	-1.37049	3448.23	9.72192
-1.973	0.155	-1.973	-0.1532	-1.973	-0.1921		3543.3	-1.37663	3543.3	-1.38462	3448.23	3.72192
-1.974	0.155	-1.974	-0.1556	-1.974	-0.1916		3543.4	-1.3763	3543.4	-1.39966	3448.23	7.72192
-1.975	0.1547	-1.975	-0.1573	-1.975	-0.1915		3543.5	-1.37619	3543.5	-1.41413	3448.23	7.72192
-1.976	0.1551	-1.976	-0.1592	-1.976	-0.1908		3543.6	-1.376	3543.6	-1.42676	3448.24	-3.27808
-1.977	0.1546	-1.977	-0.161	-1.977	-0.1907		3543.7	-1.37534	3543.7	-1.4367	3448.24	-3.27808
-1.978	0.1548	-1.978	-0.1627	-1.978	-0.1906		3543.8	-1.37411	3543.8	-1.44359	3448.24	11.7219
-1.979	0.1549	-1.979	-0.1647	-1.979	-0.1901		3543.9	-1.37246	3543.9	-1.4473	3448.24	8.72192
-1.98	0.1549	-1.98	-0.1663	-1.98	-0.1896		3544	-1.37058	3544	-1.44784	3448.25	12.7219
-1.981	0.1548	-1.981	-0.1684	-1.981	-0.1895		3544.1	-1.36879	3544.1	-1.44539	3448.25	10.7219
-1.982	0.1554	-1.982	-0.1696	-1.982	-0.1884		3544.2	-1.36761	3544.2	-1.44057	3448.25	11.7219
-1.983	0.1554	-1.983	-0.1705	-1.983	-0.1885		3544.3	-1.36759	3544.3	-1.43437	3448.25	4.72192
-1.984	0.1551	-1.984	-0.1719	-1.984	-0.1878		3544.4	-1.36875	3544.4	-1.42784	3448.25	6.72192
-1.985	0.1551	-1.985	-0.1733	-1.985	-0.1875		3544.5	-1.3704	3544.5	-1.42176	3448.26	18.7219
-1.986	0.1553	-1.986	-0.1744	-1.986	-0.1868		3544.6	-1.37145	3544.6	-1.41648	3448.26	8.72192
-1.987	0.1547	-1.987	-0.1761	-1.987	-0.1871		3544.7	-1.37126	3544.7	-1.41219	3448.26	10.7219
-1.988	0.1544	-1.988	-0.1771	-1.988	-0.1867		3544.8	-1.37006	3544.8	-1.40907	3448.26	10.7219
-1.989	0.1547	-1.989	-0.1784	-1.989	-0.186		3544.9	-1.36872	3544.9	-1.4074	3448.27	13.7219
-1.99	0.1551	-1.99	-0.1796	-1.99	-0.1859		3545	-1.36811	3545	-1.40729	3448.27	2.72192
-1.991	0.1551	-1.991	-0.1803	-1.991	-0.1856		3545.1	-1.36855	3545.1	-1.40845	3448.27	9.72192
-1.992	0.1549	-1.992	-0.1816	-1.992	-0.1857		3545.2	-1.36963	3545.2	-1.4103	3448.27	13.7219
-1.993	0.1548	-1.993	-0.1822	-1.993	-0.185		3545.3	-1.3706	3545.3	-1.41218	3448.28	5.72192
-1.994	0.1547	-1.994	-0.183	-1.994	-0.1851		3545.4	-1.37088	3545.4	-1.41349	3448.28	9.72192
-1.995	0.1547	-1.995	-0.1841	-1.995	-0.1846		3545.5	-1.37059	3545.5	-1.41376	3448.28	9.72192
-1.996	0.1545	-1.996	-0.1845	-1.996	-0.1842		3545.6	-1.37035	3545.6	-1.4127	3448.28	5.72192
-1.997	0.1547	-1.997	-0.185	-1.997	-0.1841		3545.7	-1.37077	3545.7	-1.41043	3448.28	9.72192
-1.998	0.1549	-1.998	-0.1852	-1.998	-0.184		3545.8	-1.37187	3545.8	-1.40747	3448.29	12.7219
-1.999	0.1541	-1.999	-0.186	-1.999	-0.1841		3545.9	-1.37308	3545.9	-1.40454	3448.29	19.7219
-2	0.154	-2	-0.1866	-2	-0.184		3546	-1.37374	3546	-1.40221	3448.29	3.72192
-2.001	0.1542	-2.001	-0.187	-2.001	-0.1837		3546.1	-1.37356	3546.1	-1.40074	3448.29	13.7219
-2.002	0.1546	-2.002	-0.1871	-2.002	-0.1834		3546.2	-1.37281	3546.2	-1.40013	3448.3	14.7219
-2.003	0.1543	-2.003	-0.1872	-2.003	-0.1832		3546.3	-1.37209	3546.3	-1.40016	3448.3	6.72192
-2.004	0.155	-2.004	-0.1872	-2.004	-0.183		3546.4	-1.37194	3546.4	-1.40058	3448.3	9.72192
-2.005	0.1544	-2.005	-0.1874	-2.005	-0.183		3546.5	-1.3726	3546.5	-1.4013	3448.3	15.7219
-2.006	0.1546	-2.006	-0.1874	-2.006	-0.1827		3546.6	-1.37387	3546.6	-1.40245	3448.31	8.72192
-2.007	0.1544	-2.007	-0.1869	-2.007	-0.1828		3546.7	-1.3752	3546.7	-1.40417	3448.31	2.72192
-2.008	0.1542	-2.008	-0.1863	-2.008	-0.1827		3546.8	-1.37591	3546.8	-1.40628	3448.31	21.7219
-2.009	0.1541	-2.009	-0.1864	-2.009	-0.1827		3546.9	-1.37554	3546.9	-1.40819	3448.31	7.72192
-2.01	0.1547	-2.01	-0.186	-2.01	-0.1823		3547	-1.37411	3547	-1.40923	3448.31	10.7219
-2.011	0.1544	-2.011	-0.1856	-2.011	-0.1818		3547.1	-1.37217	3547.1	-1.40922	3448.32	12.7219
-2.012	0.1538	-2.012	-0.1856	-2.012	-0.1824		3547.2	-1.37041	3547.2	-1.40861	3448.32	13.7219
-2.013	0.154	-2.013	-0.1852	-2.013	-0.1826		3547.3	-1.3693	3547.3	-1.40802	3448.32	18.7219
-2.014	0.1544	-2.014	-0.1841	-2.014	-0.1821		3547.4	-1.36886	3547.4	-1.40764	3448.32	13.7219
-2.015	0.154	-2.015	-0.1836	-2.015	-0.1817		3547.5	-1.36891	3547.5	-1.40707	3448.33	6.72192
-2.016	0.154	-2.016	-0.183	-2.016	-0.1816		3547.6	-1.36931	3547.6	-1.40585	3448.33	21.7219
-2.017	0.154	-2.017	-0.1823	-2.017	-0.1814		3547.7	-1.3701	3547.7	-1.40407	3448.33	11.7219
-2.018	0.154	-2.018	-0.1813	-2.018	-0.1816		3547.8	-1.37133	3547.8	-1.4023	3448.33	11.7219
-2.019	0.154	-2.019	-0.1805	-2.019	-0.1813		3547.9	-1.37288	3547.9	-1.40123	3448.34	13.7219
-2.02	0.1537	-2.02	-0.1794	-2.02	-0.1815		3548	-1.37449	3548	-1.40116	3448.34	19.7219
-2.021	0.1543	-2.021	-0.1786	-2.021	-0.1809		3548.1	-1.37594	3548.1	-1.40199	3448.34	18.7219
-2.022	0.1539	-2.022	-0.1771	-2.022	-0.1812		3548.2	-1.37716	3548.2	-1.40336	3448.34	18.7219
-2.023	0.1544	-2.023	-0.176	-2.023	-0.181		3548.3	-1.37814	3548.3	-1.40488	3448.34	15.7219
-2.024	0.1536	-2.024	-0.1745	-2.024	-0.1805		3548.4	-1.37873	3548.4	-1.40626	3448.35	20.7219
-2.025	0.1534	-2.025	-0.174	-2.025	-0.1813		3548.5	-1.3787	3548.5	-1.40726	3448.35	23.7219
-2.026	0.1538	-2.026	-0.1728	-2.026	-0.1812		3548.6	-1.378	3548.6	-1.40761	3448.35	14.7219
-2.027	0.1535	-2.027	-0.1716	-2.027	-0.1814		3548.7	-1.3769	3548.7	-1.407	3448.35	19.7219
-2.028	0.1536	-2.028	-0.1698	-2.028	-0.1811		3548.8	-1.37582	3548.8	-1.40527	3448.36	17.7219
-2.029	0.1532	-2.029	-0.1686	-2.029	-0.1808		3548.9	-1.37496	3548.9	-1.40278	3448.36	13.7219
-2.03	0.1535	-2.03	-0.1676	-2.03	-0.1812		3549	-1.37429	3549	-1.40039	3448.36	21.7219
-2.031	0.1536	-2.031	-0.1656	-2.031	-0.1812		3549.1	-1.37367	3549.1	-1.39901	3448.36	28.7219
-2.032	0.1539	-2.032	-0.1639	-2.032	-0.181		3549.2	-1.37307	3549.2	-1.39888	3448.36	22.7219
-2.033	0.1537	-2.033	-0.1628	-2.033	-0.1812		3549.3	-1.37258	3549.3	-1.39935	3448.37	21.7219
-2.034	0.1536	-2.034	-0.1612	-2.034	-0.1806		3549.4	-1.37233	3549.4	-1.3994	3448.37	19.7219
-2.035	0.1534	-2.035	-0.1595	-2.035	-0.181		3549.5	-1.37248	3549.5	-1.39849	3448.37	22.7219
-2.036	0.1532	-2.036	-0.1583	-2.036	-0.1808		3549.6	-1.37314	3549.6	-1.39687	3448.37	19.7219
-2.037	0.1536	-2.037	-0.1562	-2.037	-0.1812		3549.7	-1.37422	3549.7	-1.39528	3448.38	21.7219
-2.038	0.1532	-2.038	-0.1551	-2.038	-0.1813		3549.8	-1.37536	3549.8	-1.39424	3448.38	24.7219
-2.039	0.1537	-2.039	-0.1536	-2.039	-0.1809		3549.9	-1.37601	3549.9	-1.39379	3448.38	15.7219
-2.04	0.1537	-2.04	-0.1516	-2.04	-0.1812		3550	-1.3758	3550	-1.39369	3448.38	22.7219
-2.041	0.1533	-2.041	-0.1502	-2.041	-0.1816		3550.1	-1.37476	3550.1	-1.39385	3448.39	23.7219
-2.042	0.1537	-2.042	-0.1484	-2.042	-0.1812		3550.2	-1.37322	3550.2	-1.3945	3448.39	24.7219
-2.043	0.154	-2.043	-0.147	-2.043	-0.1814		3550.3	-1.37169	3550.3	-1.39586	3448.39	18.7219
-2.044	0.1537	-2.044	-0.1456	-2.044	-0.1811		3550.4	-1.37056	3550.4	-1.39787	3448.39	26.7219
-2.045	0.1538	-2.045	-0.1435	-2.045	-0.1814		3550.5	-1.3701	3550.5	-1.40007	3448.39	16.7219
-2.046	0.1532	-2.046	-0.1422	-2.046	-0.1811		3550.6	-1.37035	3550.6	-1.40193	3448.4	26.7219
-2.047	0.1532	-2.047	-0.1405	-2.047	-0.1812		3550.7	-1.37125	3550.7	-1.40323	3448.4	19.7219
-2.048	0.1534	-2.048	-0.139	-2.048	-0.1812		3550.8	-1.37278	3550.8	-1.40423	3448.4	21.7219
-2.049	0.1532	-2.049	-0.1374	-2.049	-0.1812		3550.9	-1.37482	3550.9	-1.40539	3448.4	18.7219
-2.05	0.1532	-2.05	-0.1359	-2.05	-0.1816		3551	-1.37701	3551	-1.40698	3448.41	24.7219
-2.051	0.1531	-2.051	-0.1348	-2.051	-0.182		3551.1	-1.37867	3551.1	-1.40883	3448.41	27.7219
-2.052	0.1531	-2.052	-0.133	-2.052	-0.1823		3551.2	-1.3792	3551.2	-1.41055	3448.41	26.7219
-2.053	0.153	-2.053	-0.1316	-2.053	-0.1822		3551.3	-1.37857	3551.3	-1.41191	3448.41	21.7219
-2.054	0.153	-2.054	-0.1303	-2.054	-0.1825		3551.4	-1.37733	3551.4	-1.41299	3448.42	21.7219
-2.055	0.153	-2.055	-0.1289	-2.055	-0.1821		3551.5	-1.37609	3551.5	-1.41386	3448.42	14.7219
-2.056	0.153	-2.056	-0.127	-2.056	-0.1823		3551.6	-1.37502	3551.6	-1.41425	3448.42	17.7219
-2.057	0.1531	-2.057	-0.1261	-2.057	-0.1829		3551.7	-1.37381	3551.7	-1.41375	3448.42	21.7219
-2.058	0.1527	-2.058	-0.1247	-2.058	-0.1824		3551.8	-1.37206	3551.8	-1.41217	3448.42	31.7219
-2.059	0.1529	-2.059	-0.1237	-2.059	-0.1825		3551.9	-1.36962	3551.9	-1.40983	3448.43	22.7219
-2.06	0.1532	-2.06	-0.1218	-2.06	-0.1824		3552	-1.36676	3552	-1.40733	3448.43	23.7219
-2.061	0.153	-2.061	-0.1206	-2.061	-0.1827		3552.1	-1.36405	3552.1	-1.40507	3448.43	15.7219
-2.062	0.153	-2.062	-0.1192	-2.062	-0.1829		3552.2	-1.36206	3552.2	-1.40302	3448.43	23.7219
-2.063	0.1525	-2.063	-0.1181	-2.063	-0.1829		3552.3	-1.36115	3552.3	-1.40096	3448.44	20.7219
-2.064	0.1525	-2.064	-0.1168	-2.064	-0.1833		3552.4	-1.36127	3552.4	-1.39895	3448.44	30.7219
-2.065	0.1522	-2.065	-0.1154	-2.065	-0.1828		3552.5	-1.36206	3552.5	-1.39756	3448.44	25.7219
-2.066	0.1527	-2.066	-0.1139	-2.066	-0.1832		3552.6	-1.36312	3552.6	-1.39756	3448.44	21.7219
-2.067	0.1527	-2.067	-0.1129	-2.067	-0.1838		3552.7	-1.36425	3552.7	-1.39915	3448.44	24.7219
-2.068	0.1527	-2.068	-0.1115	-2.068	-0.1832		3552.8	-1.36537	3552.8	-1.40173	3448.45	32.7219
-2.069	0.1526	-2.069	-0.1109	-2.069	-0.1837		3552.9	-1.36651	3552.9	-1.40423	3448.45	18.7219
-2.07	0.1524	-2.07	-0.1093	-2.07	-0.1841		3553	-1.36779	3553	-1.40583	3448.45	28.7219
-2.071	0.1521	-2.071	-0.1085	-2.071	-0.1841		3553.1	-1.36956	3553.1	-1.40635	3448.45	21.7219
-2.072	0.1522	-2.072	-0.1071	-2.072	-0.1839		3553.2	-1.3722	3553.2	-1.40602	3448.46	22.7219
-2.073	0.1526	-2.073	-0.1062	-2.073	-0.1841		3553.3	-1.37586	3553.3	-1.40514	3448.46	21.7219
-2.074	0.1518	-2.074	-0.105	-2.074	-0.1841		3553.4	-1.38008	3553.4	-1.40394	3448.46	23.7219
-2.075	0.1525	-2.075	-0.1041	-2.075	-0.184		3553.5	-1.38391	3553.5	-1.40279	3448.46	30.7219
-2.076	0.152	-2.076	-0.1031	-2.076	-0.1848		3553.6	-1.38641	3553.6	-1.40215	3448.47	26.7219
-2.077	0.1522	-2.077	-0.1028	-2.077	-0.1848		3553.7	-1.38715	3553.7	-1.40238	3448.47	19.7219
-2.078	0.1521	-2.078	-0.101	-2.078	-0.185		3553.8	-1.38648	3553.8	-1.40338	3448.47	35.7219
-2.079	0.1517	-2.079	-0.1003	-2.079	-0.1851		3553.9	-1.38511	3553.9	-1.40465	3448.47	22.7219
-2.08	0.1516	-2.08	-0.09907	-2.08	-0.1854		3554	-1.38352	3554	-1.40566	3448.47	25.7219
-2.081	0.1521	-2.081	-0.09781	-2.081	-0.1854		3554.1	-1.38164	3554.1	-1.4061	3448.48	21.7219
-2.082	0.1518	-2.082	-0.0975	-2.082	-0.1857		3554.2	-1.37918	3554.2	-1.40593	3448.48	23.7219
-2.083	0.1518	-2.083	-0.0964	-2.083	-0.186		3554.3	-1.37617	3554.3	-1.40528	3448.48	9.72192
-2.084	0.1515	-2.084	-0.09585	-2.084	-0.1859		3554.4	-1.3731	3554.4	-1.40437	3448.48	21.7219
-2.085	0.1515	-2.085	-0.09514	-2.085	-0.1862		3554.5	-1.37061	3554.5	-1.40352	3448.49	24.7219
-2.086	0.1522	-2.086	-0.09396	-2.086	-0.1859		3554.6	-1.36912	3554.6	-1.40307	3448.49	25.7219
-2.087	0.1518	-2.087	-0.09317	-2.087	-0.1867		3554.7	-1.36879	3554.7	-1.40323	3448.49	21.7219
-2.088	0.1519	-2.088	-0.09215	-2.088	-0.1865		3554.8	-1.36957	3554.8	-1.40392	3448.49	20.7219
-2.089	0.1513	-2.089	-0.09192	-2.089	-0.1869		3554.9	-1.37119	3554.9	-1.40474	3448.5	21.7219
-2.09	0.1518	-2.09	-0.09113	-2.09	-0.1869		3555	-1.37316	3555	-1.40518	3448.5	24.7219
-2.091	0.1513	-2.091	-0.09026	-2.091	-0.1871		3555.1	-1.37491	3555.1	-1.40495	3448.5	27.7219
-2.092	0.151	-2.092	-0.08932	-2.092	-0.1867		3555.2	-1.37605	3555.2	-1.40421	3448.5	33.7219
-2.093	0.1518	-2.093	-0.08846	-2.093	-0.1875		3555.3	-1.37651	3555.3	-1.40353	3448.5	23.7219
-2.094	0.1515	-2.094	-0.08775	-2.094	-0.1872		3555.4	-1.37643	3555.4	-1.4035	3448.51	22.7219
-2.095	0.1515	-2.095	-0.08704	-2.095	-0.1876		3555.5	-1.37603	3555.5	-1.40433	3448.51	26.7219
-2.096	0.1514	-2.096	-0.08641	-2.096	-0.1875		3555.6	-1.37551	3555.6	-1.40557	3448.51	24.7219
-2.097	0.1516	-2.097	-0.08625	-2.097	-0.1878		3555.7	-1.37504	3555.7	-1.40632	3448.51	22.7219
-2.098	0.1517	-2.098	-0.08539	-2.098	-0.1878		3555.8	-1.3747	3555.8	-1.40575	3448.52	21.7219
-2.099	0.1519	-2.099	-0.0846	-2.099	-0.1878		3555.9	-1.37443	3555.9	-1.40383	3448.52	25.7219
-2.1	0.1512	-2.1	-0.0835	-2.1	-0.1882		3556	-1.37402	3556	-1.40154	3448.52	23.7219
-2.101	0.1514	-2.101	-0.08358	-2.101	-0.1885		3556.1	-1.37319	3556.1	-1.40033	3448.52	21.7219
-2.102	0.151	-2.102	-0.08295	-2.102	-0.1887		3556.2	-1.37186	3556.2	-1.40107	3448.52	25.7219
-2.103	0.1507	-2.103	-0.08224	-2.103	-0.1893		3556.3	-1.37024	3556.3	-1.40342	3448.53	25.7219
-2.104	0.1507	-2.104	-0.08162	-2.104	-0.189		3556.4	-1.36876	3556.4	-1.40617	3448.53	25.7219
-2.105	0.1508	-2.105	-0.08099	-2.105	-0.1897		3556.5	-1.36781	3556.5	-1.408	3448.53	26.7219
-2.106	0.151	-2.106	-0.08059	-2.106	-0.1894		3556.6	-1.36758	3556.6	-1.40814	3448.53	33.7219
-2.107	0.151	-2.107	-0.07981	-2.107	-0.1896		3556.7	-1.36798	3556.7	-1.40658	3448.54	12.7219
-2.108	0.151	-2.108	-0.07957	-2.108	-0.1897		3556.8	-1.36865	3556.8	-1.40384	3448.54	33.7219
-2.109	0.151	-2.109	-0.07894	-2.109	-0.19		3556.9	-1.36916	3556.9	-1.40069	3448.54	22.7219
-2.11	0.1509	-2.11	-0.07839	-2.11	-0.19		3557	-1.36918	3557	-1.39786	3448.54	28.7219
-2.111	0.1506	-2.111	-0.07745	-2.111	-0.1904		3557.1	-1.36887	3557.1	-1.39582	3448.55	26.7219
-2.112	0.151	-2.112	-0.07721	-2.112	-0.1904		3557.2	-1.36872	3557.2	-1.39479	3448.55	28.7219
-2.113	0.1506	-2.113	-0.07682	-2.113	-0.1908		3557.3	-1.36918	3557.3	-1.39485	3448.55	26.7219
-2.114	0.1505	-2.114	-0.07627	-2.114	-0.1908		3557.4	-1.37025	3557.4	-1.39593	3448.55	29.7219
-2.115	0.1503	-2.115	-0.07564	-2.115	-0.191		3557.5	-1.37157	3557.5	-1.39781	3448.55	31.7219
-2.116	0.1503	-2.116	-0.07533	-2.116	-0.1911		3557.6	-1.37273	3557.6	-1.40004	3448.56	15.7219
-2.117	0.1506	-2.117	-0.07477	-2.117	-0.1912		3557.7	-1.3736	3557.7	-1.40207	3448.56	32.7219
-2.118	0.1503	-2.118	-0.07415	-2.118	-0.1915		3557.8	-1.37431	3557.8	-1.40351	3448.56	22.7219
-2.119	0.1503	-2.119	-0.07375	-2.119	-0.1916		3557.9	-1.37497	3557.9	-1.40426	3448.56	27.7219
-2.12	0.1503	-2.12	-0.07297	-2.12	-0.1915		3558	-1.37544	3558	-1.40446	3448.57	33.7219
-2.121	0.1502	-2.121	-0.07344	-2.121	-0.1924		3558.1	-1.37545	3558.1	-1.40429	3448.57	31.7219
-2.122	0.1506	-2.122	-0.07242	-2.122	-0.1922		3558.2	-1.37485	3558.2	-1.40378	3448.57	17.7219
-2.123	0.1505	-2.123	-0.07202	-2.123	-0.1926		3558.3	-1.3737	3558.3	-1.40283	3448.57	25.7219
-2.124	0.1503	-2.124	-0.07116	-2.124	-0.193		3558.4	-1.37224	3558.4	-1.40147	3448.58	27.7219
-2.125	0.1506	-2.125	-0.07092	-2.125	-0.1929		3558.5	-1.37066	3558.5	-1.39998	3448.58	34.7219
-2.126	0.1508	-2.126	-0.07053	-2.126	-0.1935		3558.6	-1.36905	3558.6	-1.39883	3448.58	27.7219
-2.127	0.1502	-2.127	-0.07037	-2.127	-0.1937		3558.7	-1.36761	3558.7	-1.39823	3448.58	35.7219
-2.128	0.1496	-2.128	-0.07053	-2.128	-0.1939		3558.8	-1.36668	3558.8	-1.39793	3448.58	30.7219
-2.129	0.15	-2.129	-0.06966	-2.129	-0.194		3558.9	-1.36663	3558.9	-1.3974	3448.59	29.7219
-2.13	0.1501	-2.13	-0.06927	-2.13	-0.1943		3559	-1.36751	3559	-1.39647	3448.59	31.7219
-2.131	0.1496	-2.131	-0.06904	-2.131	-0.1944		3559.1	-1.36895	3559.1	-1.39552	3448.59	26.7219
-2.132	0.15	-2.132	-0.06888	-2.132	-0.1947		3559.2	-1.37038	3559.2	-1.39524	3448.59	27.7219
-2.133	0.1499	-2.133	-0.06833	-2.133	-0.1948		3559.3	-1.37146	3559.3	-1.39598	3448.6	29.7219
-2.134	0.1499	-2.134	-0.06848	-2.134	-0.1951		3559.4	-1.3723	3559.4	-1.39743	3448.6	25.7219
-2.135	0.1499	-2.135	-0.06762	-2.135	-0.1953		3559.5	-1.3732	3559.5	-1.39889	3448.6	30.7219
-2.136	0.1497	-2.136	-0.06754	-2.136	-0.1951		3559.6	-1.37435	3559.6	-1.39985	3448.6	34.7219
-2.137	0.1495	-2.137	-0.06691	-2.137	-0.1952		3559.7	-1.37555	3559.7	-1.40026	3448.61	27.7219
-2.138	0.1495	-2.138	-0.06652	-2.138	-0.1955		3559.8	-1.37632	3559.8	-1.40035	3448.61	35.7219
-2.139	0.1498	-2.139	-0.06581	-2.139	-0.1959		3559.9	-1.37629	3559.9	-1.40017	3448.61	26.7219
-2.14	0.149	-2.14	-0.06613	-2.14	-0.1963		3560	-1.37537	3560	-1.3995	3448.61	28.7219
-2.141	0.1493	-2.141	-0.06573	-2.141	-0.1963						3448.61	35.7219
-2.142	0.1496	-2.142	-0.06534	-2.142	-0.1965						3448.62	31.7219
-2.143	0.1495	-2.143	-0.06518	-2.143	-0.1968						3448.62	28.7219
-2.144	0.1497	-2.144	-0.06479	-2.144	-0.1965						3448.62	42.7219
-2.145	0.1495	-2.145	-0.06447	-2.145	-0.1966						3448.62	27.7219
-2.146	0.1492	-2.146	-0.06416	-2.146	-0.1972						3448.63	41.7219
-2.147	0.1494	-2.147	-0.06424	-2.147	-0.197						3448.63	35.7219
-2.148	0.1494	-2.148	-0.06345	-2.148	-0.1976						3448.63	33.7219
-2.149	0.1495	-2.149	-0.0633	-2.149	-0.1974						3448.63	29.7219
-2.15	0.1489	-2.15	-0.06314	-2.15	-0.1977						3448.63	31.7219
-2.151	0.1495	-2.151	-0.06274	-2.151	-0.1976						3448.64	35.7219
-2.152	0.149	-2.152	-0.06212	-2.152	-0.1977						3448.64	27.7219
-2.153	0.1481	-2.153	-0.0629	-2.153	-0.1988						3448.64	34.7219
-2.154	0.1481	-2.154	-0.06267	-2.154	-0.1992						3448.64	29.7219
-2.155	0.1483	-2.155	-0.06204	-2.155	-0.1992						3448.65	36.7219
-2.156	0.1481	-2.156	-0.06204	-2.156	-0.1996						3448.65	31.7219
-2.157	0.1484	-2.157	-0.06204	-2.157	-0.1997						3448.65	40.7219
-2.158	0.1482	-2.158	-0.06149	-2.158	-0.2						3448.65	33.7219
-2.159	0.1481	-2.159	-0.06109	-2.159	-0.1999						3448.66	39.7219
-2.16	0.1484	-2.16	-0.06109	-2.16	-0.2003						3448.66	31.7219
-2.161	0.1485	-2.161	-0.06086	-2.161	-0.2003						3448.66	33.7219
-2.162	0.1483	-2.162	-0.06023	-2.162	-0.2						3448.66	32.7219
-2.163	0.1479	-2.163	-0.06054	-2.163	-0.2006						3448.66	38.7219
-2.164	0.1488	-2.164	-0.06015	-2.164	-0.2001						3448.67	31.7219
-2.165	0.1483	-2.165	-0.06015	-2.165	-0.2009						3448.67	36.7219
-2.166	0.1477	-2.166	-0.05999	-2.166	-0.2006						3448.67	26.7219
-2.167	0.1477	-2.167	-0.05984	-2.167	-0.2012						3448.67	35.7219
-2.168	0.1479	-2.168	-0.05968	-2.168	-0.2013						3448.68	39.7219
-2.169	0.1477	-2.169	-0.05921	-2.169	-0.2016						3448.68	29.7219
-2.17	0.1484	-2.17	-0.05866	-2.17	-0.2017						3448.68	32.7219
-2.171	0.1481	-2.171	-0.05858	-2.171	-0.2014						3448.68	34.7219
-2.172	0.1479	-2.172	-0.05866	-2.172	-0.2017						3448.69	27.7219
-2.173	0.1477	-2.173	-0.05811	-2.173	-0.2024						3448.69	33.7219
-2.174	0.1484	-2.174	-0.05818	-2.174	-0.2022						3448.69	36.7219
-2.175	0.1477	-2.175	-0.05811	-2.175	-0.2022						3448.69	40.7219
-2.176	0.1477	-2.176	-0.05779	-2.176	-0.2032						3448.69	26.7219
-2.177	0.1479	-2.177	-0.05716	-2.177	-0.2029						3448.7	31.7219
-2.178	0.1475	-2.178	-0.05748	-2.178	-0.203						3448.7	40.7219
-2.179	0.147	-2.179	-0.05748	-2.179	-0.2031						3448.7	37.7219
-2.18	0.1473	-2.18	-0.05708	-2.18	-0.2033						3448.7	31.7219
-2.181	0.1473	-2.181	-0.05661	-2.181	-0.2036						3448.71	38.7219
-2.182	0.1474	-2.182	-0.05669	-2.182	-0.2039						3448.71	28.7219
-2.183	0.1473	-2.183	-0.05661	-2.183	-0.2041						3448.71	36.7219
-2.184	0.147	-2.184	-0.05693	-2.184	-0.2036						3448.71	33.7219
-2.185	0.1471	-2.185	-0.0563	-2.185	-0.2041						3448.71	35.7219
-2.186	0.1471	-2.186	-0.05622	-2.186	-0.2043						3448.72	40.7219
-2.187	0.1473	-2.187	-0.05622	-2.187	-0.2039						3448.72	32.7219
-2.188	0.1473	-2.188	-0.0559	-2.188	-0.2042						3448.72	30.7219
-2.189	0.1471	-2.189	-0.05575	-2.189	-0.2041						3448.72	33.7219
-2.19	0.1477	-2.19	-0.05535	-2.19	-0.2043						3448.73	27.7219
-2.191	0.1468	-2.191	-0.0552	-2.191	-0.2042						3448.73	44.7219
-2.192	0.1466	-2.192	-0.05535	-2.192	-0.2047						3448.73	31.7219
-2.193	0.1464	-2.193	-0.05551	-2.193	-0.2049						3448.73	39.7219
-2.194	0.147	-2.194	-0.05528	-2.194	-0.205						3448.74	27.7219
-2.195	0.147	-2.195	-0.05559	-2.195	-0.2051						3448.74	33.7219
-2.196	0.1468	-2.196	-0.05496	-2.196	-0.2047						3448.74	32.7219
-2.197	0.1468	-2.197	-0.05433	-2.197	-0.2053						3448.74	40.7219
-2.198	0.1466	-2.198	-0.0548	-2.198	-0.2056						3448.74	37.7219
-2.199	0.1471	-2.199	-0.05449	-2.199	-0.2057						3448.75	35.7219
-2.2	0.1468	-2.2	-0.05449	-2.2	-0.2056						3448.75	29.7219
-2.201	0.1466	-2.201	-0.05488	-2.201	-0.2056						3448.75	37.7219
-2.202	0.147	-2.202	-0.05449	-2.202	-0.2058						3448.75	36.7219
-2.203	0.147	-2.203	-0.05417	-2.203	-0.2058						3448.76	38.7219
-2.204	0.1463	-2.204	-0.0541	-2.204	-0.2065						3448.76	37.7219
-2.205	0.1466	-2.205	-0.05457	-2.205	-0.2067						3448.76	37.7219
-2.206	0.1459	-2.206	-0.05386	-2.206	-0.2067						3448.76	29.7219
-2.207	0.1462	-2.207	-0.05417	-2.207	-0.2067						3448.77	44.7219
-2.208	0.1458	-2.208	-0.05394	-2.208	-0.2065						3448.77	29.7219
-2.209	0.1462	-2.209	-0.05417	-2.209	-0.2072						3448.77	37.7219
-2.21	0.1459	-2.21	-0.05378	-2.21	-0.2073						3448.77	32.7219
-2.211	0.146	-2.211	-0.05386	-2.211	-0.2069						3448.77	39.7219
-2.212	0.1462	-2.212	-0.05378	-2.212	-0.2074						3448.78	35.7219
-2.213	0.1455	-2.213	-0.05331	-2.213	-0.2074						3448.78	38.7219
-2.214	0.1456	-2.214	-0.05323	-2.214	-0.2077						3448.78	31.7219
-2.215	0.1462	-2.215	-0.05355	-2.215	-0.2076						3448.78	37.7219
-2.216	0.1462	-2.216	-0.05292	-2.216	-0.2075						3448.79	29.7219
-2.217	0.1454	-2.217	-0.05339	-2.217	-0.2079						3448.79	38.7219
-2.218	0.1457	-2.218	-0.05307	-2.218	-0.2084						3448.79	40.7219
-2.219	0.1459	-2.219	-0.05331	-2.219	-0.2084						3448.79	26.7219
-2.22	0.1454	-2.22	-0.05307	-2.22	-0.2084						3448.8	36.7219
-2.221	0.146	-2.221	-0.05292	-2.221	-0.2088						3448.8	35.7219
-2.222	0.1461	-2.222	-0.05307	-2.222	-0.2085						3448.8	31.7219
-2.223	0.1456	-2.223	-0.05276	-2.223	-0.209						3448.8	40.7219
-2.224	0.1458	-2.224	-0.053	-2.224	-0.2086						3448.8	37.7219
-2.225	0.1461	-2.225	-0.05276	-2.225	-0.2091						3448.81	34.7219
-2.226	0.1457	-2.226	-0.05237	-2.226	-0.2093						3448.81	31.7219
-2.227	0.1454	-2.227	-0.05237	-2.227	-0.2093						3448.81	32.7219
-2.228	0.1458	-2.228	-0.05229	-2.228	-0.2091						3448.81	32.7219
-2.229	0.1455	-2.229	-0.05244	-2.229	-0.2091						3448.82	33.7219
-2.23	0.1448	-2.23	-0.05252	-2.23	-0.2096						3448.82	26.7219
-2.231	0.1451	-2.231	-0.0526	-2.231	-0.2095						3448.82	37.7219
-2.232	0.1453	-2.232	-0.05252	-2.232	-0.2095						3448.82	38.7219
-2.233	0.1453	-2.233	-0.05252	-2.233	-0.2098						3448.82	27.7219
-2.234	0.1453	-2.234	-0.05221	-2.234	-0.2098						3448.83	42.7219
-2.235	0.1454	-2.235	-0.05213	-2.235	-0.21						3448.83	23.7219
-2.236	0.1448	-2.236	-0.05237	-2.236	-0.2103						3448.83	20.7219
-2.237	0.1451	-2.237	-0.05237	-2.237	-0.2102						3448.83	33.7219
-2.238	0.145	-2.238	-0.05213	-2.238	-0.2106						3448.84	31.7219
-2.239	0.145	-2.239	-0.05268	-2.239	-0.2105						3448.84	32.7219
-2.24	0.1446	-2.24	-0.05189	-2.24	-0.2108						3448.84	27.7219
-2.241	0.1451	-2.241	-0.05237	-2.241	-0.2112						3448.84	34.7219
-2.242	0.1446	-2.242	-0.05221	-2.242	-0.211						3448.85	27.7219
-2.243	0.1446	-2.243	-0.0526	-2.243	-0.211						3448.85	36.7219
-2.244	0.1449	-2.244	-0.05237	-2.244	-0.2113						3448.85	27.7219
-2.245	0.1448	-2.245	-0.05213	-2.245	-0.2117						3448.85	40.7219
-2.246	0.1448	-2.246	-0.05229	-2.246	-0.2115						3448.85	26.7219
-2.247	0.1447	-2.247	-0.05205	-2.247	-0.212						3448.86	28.7219
-2.248	0.1448	-2.248	-0.05229	-2.248	-0.2115						3448.86	30.7219
-2.249	0.1446	-2.249	-0.05252	-2.249	-0.2115						3448.86	27.7219
-2.25	0.1441	-2.25	-0.05244	-2.25	-0.2117						3448.86	35.7219
-2.251	0.1441	-2.251	-0.05229	-2.251	-0.212						3448.87	35.7219
-2.252	0.1442	-2.252	-0.05189	-2.252	-0.212						3448.87	36.7219
-2.253	0.144	-2.253	-0.05213	-2.253	-0.2116						3448.87	26.7219
-2.254	0.1444	-2.254	-0.0515	-2.254	-0.2123						3448.87	35.7219
-2.255	0.1439	-2.255	-0.05276	-2.255	-0.2126						3448.88	30.7219
-2.256	0.1439	-2.256	-0.0526	-2.256	-0.2126						3448.88	29.7219
-2.257	0.144	-2.257	-0.05284	-2.257	-0.2127						3448.88	30.7219
-2.258	0.1435	-2.258	-0.053	-2.258	-0.2132						3448.88	33.7219
-2.259	0.1437	-2.259	-0.05244	-2.259	-0.2134						3448.88	23.7219
-2.26	0.1434	-2.26	-0.05284	-2.26	-0.2132						3448.89	30.7219
-2.261	0.1435	-2.261	-0.05237	-2.261	-0.2133						3448.89	23.7219
-2.262	0.1433	-2.262	-0.05307	-2.262	-0.2141						3448.89	28.7219
-2.263	0.1439	-2.263	-0.053	-2.263	-0.2142						3448.89	26.7219
-2.264	0.1437	-2.264	-0.0526	-2.264	-0.2143						3448.9	36.7219
-2.265	0.1436	-2.265	-0.05276	-2.265	-0.214						3448.9	26.7219
-2.266	0.1432	-2.266	-0.05237	-2.266	-0.214						3448.9	24.7219
-2.267	0.1435	-2.267	-0.05229	-2.267	-0.2139						3448.9	34.7219
-2.268	0.1429	-2.268	-0.05276	-2.268	-0.2149						3448.9	17.7219
-2.269	0.143	-2.269	-0.05268	-2.269	-0.2146						3448.91	26.7219
-2.27	0.1431	-2.27	-0.05268	-2.27	-0.2147						3448.91	31.7219
-2.271	0.1434	-2.271	-0.05284	-2.271	-0.215						3448.91	30.7219
-2.272	0.1429	-2.272	-0.05292	-2.272	-0.215						3448.91	31.7219
-2.273	0.1434	-2.273	-0.05284	-2.273	-0.2152						3448.92	31.7219
-2.274	0.1433	-2.274	-0.05307	-2.274	-0.2151						3448.92	34.7219
-2.275	0.1435	-2.275	-0.053	-2.275	-0.2156						3448.92	29.7219
-2.276	0.1433	-2.276	-0.05292	-2.276	-0.2157						3448.92	27.7219
-2.277	0.1435	-2.277	-0.053	-2.277	-0.2157						3448.93	23.7219
-2.278	0.143	-2.278	-0.05292	-2.278	-0.216						3448.93	34.7219
-2.279	0.1431	-2.279	-0.05347	-2.279	-0.216						3448.93	24.7219
-2.28	0.1429	-2.28	-0.05323	-2.28	-0.2161						3448.93	24.7219
-2.281	0.1427	-2.281	-0.05386	-2.281	-0.2163						3448.93	19.7219
-2.282	0.1425	-2.282	-0.05402	-2.282	-0.2168						3448.94	31.7219
-2.283	0.1425	-2.283	-0.05378	-2.283	-0.2172						3448.94	23.7219
-2.284	0.1431	-2.284	-0.05378	-2.284	-0.2171						3448.94	37.7219
-2.285	0.1428	-2.285	-0.0541	-2.285	-0.2169						3448.94	21.7219
-2.286	0.1426	-2.286	-0.0541	-2.286	-0.2175						3448.95	25.7219
-2.287	0.1422	-2.287	-0.05417	-2.287	-0.2181						3448.95	26.7219
-2.288	0.1423	-2.288	-0.05433	-2.288	-0.2181						3448.95	29.7219
-2.289	0.1422	-2.289	-0.05449	-2.289	-0.218						3448.95	24.7219
-2.29	0.1421	-2.29	-0.05417	-2.29	-0.2181						3448.96	29.7219
-2.291	0.1426	-2.291	-0.05417	-2.291	-0.2181						3448.96	29.7219
-2.292	0.1427	-2.292	-0.05441	-2.292	-0.2185						3448.96	32.7219
-2.293	0.1422	-2.293	-0.05441	-2.293	-0.2187						3448.96	23.7219
-2.294	0.1421	-2.294	-0.05449	-2.294	-0.2192						3448.96	31.7219
-2.295	0.1426	-2.295	-0.0548	-2.295	-0.2193						3448.97	26.7219
-2.296	0.1424	-2.296	-0.0548	-2.296	-0.2197						3448.97	14.7219
-2.297	0.1423	-2.297	-0.05512	-2.297	-0.2196						3448.97	35.7219
-2.298	0.1418	-2.298	-0.05504	-2.298	-0.2196						3448.97	27.7219
-2.299	0.1422	-2.299	-0.05543	-2.299	-0.2198						3448.98	30.7219
-2.3	0.1422	-2.3	-0.05575	-2.3	-0.2202						3448.98	27.7219
-2.301	0.1422	-2.301	-0.05559	-2.301	-0.22						3448.98	25.7219
-2.302	0.1422	-2.302	-0.05551	-2.302	-0.2202						3448.98	32.7219
-2.303	0.1419	-2.303	-0.05583	-2.303	-0.2204						3448.99	29.7219
-2.304	0.1422	-2.304	-0.05583	-2.304	-0.2209						3448.99	23.7219
-2.305	0.1417	-2.305	-0.05598	-2.305	-0.221						3448.99	31.7219
-2.306	0.1415	-2.306	-0.05645	-2.306	-0.2217						3448.99	24.7219
-2.307	0.1418	-2.307	-0.05653	-2.307	-0.222						3448.99	23.7219
-2.308	0.1416	-2.308	-0.05677	-2.308	-0.2223						3449	31.7219
-2.309	0.1412	-2.309	-0.05685	-2.309	-0.2223						3449	23.7219
-2.31	0.1415	-2.31	-0.05701	-2.31	-0.2225						3449	30.7219
-2.311	0.1409	-2.311	-0.05771	-2.311	-0.2226						3449	23.7219
-2.312	0.1411	-2.312	-0.05771	-2.312	-0.2228						3449.01	27.7219
-2.313	0.1413	-2.313	-0.05787	-2.313	-0.2228						3449.01	26.7219
-2.314	0.1413	-2.314	-0.05787	-2.314	-0.2235						3449.01	34.7219
-2.315	0.1411	-2.315	-0.05779	-2.315	-0.2235						3449.01	22.7219
-2.316	0.141	-2.316	-0.05826	-2.316	-0.2242						3449.01	31.7219
-2.317	0.1414	-2.317	-0.05803	-2.317	-0.2242						3449.02	24.7219
-2.318	0.1411	-2.318	-0.05834	-2.318	-0.2239						3449.02	25.7219
-2.319	0.1407	-2.319	-0.05866	-2.319	-0.2245						3449.02	24.7219
-2.32	0.1403	-2.32	-0.05921	-2.32	-0.2249						3449.02	28.7219
-2.321	0.1405	-2.321	-0.05913	-2.321	-0.2252						3449.03	18.7219
-2.322	0.1407	-2.322	-0.05905	-2.322	-0.2254						3449.03	22.7219
-2.323	0.1407	-2.323	-0.05944	-2.323	-0.226						3449.03	27.7219
-2.324	0.1407	-2.324	-0.05976	-2.324	-0.2262						3449.03	31.7219
-2.325	0.1408	-2.325	-0.06007	-2.325	-0.2265						3449.04	22.7219
-2.326	0.1403	-2.326	-0.05991	-2.326	-0.2265						3449.04	28.7219
-2.327	0.1405	-2.327	-0.06094	-2.327	-0.2266						3449.04	29.7219
-2.328	0.1402	-2.328	-0.06039	-2.328	-0.227						3449.04	17.7219
-2.329	0.1402	-2.329	-0.0607	-2.329	-0.2273						3449.04	21.7219
-2.33	0.1407	-2.33	-0.06109	-2.33	-0.2278						3449.05	25.7219
-2.331	0.1407	-2.331	-0.06133	-2.331	-0.2278						3449.05	33.7219
-2.332	0.1401	-2.332	-0.06219	-2.332	-0.2289						3449.05	17.7219
-2.333	0.1402	-2.333	-0.06243	-2.333	-0.229						3449.05	23.7219
-2.334	0.1403	-2.334	-0.06251	-2.334	-0.2292						3449.06	13.7219
-2.335	0.1403	-2.335	-0.06314	-2.335	-0.2298						3449.06	24.7219
-2.336	0.1404	-2.336	-0.0629	-2.336	-0.2299						3449.06	20.7219
-2.337	0.14	-2.337	-0.06314	-2.337	-0.2301						3449.06	23.7219
-2.338	0.1397	-2.338	-0.06369	-2.338	-0.2303						3449.07	22.7219
-2.339	0.1396	-2.339	-0.06377	-2.339	-0.231						3449.07	14.7219
-2.34	0.1403	-2.34	-0.064	-2.34	-0.2316						3449.07	19.7219
-2.341	0.1401	-2.341	-0.06424	-2.341	-0.232						3449.07	27.7219
-2.342	0.14	-2.342	-0.06455	-2.342	-0.2319						3449.07	15.7219
-2.343	0.1404	-2.343	-0.06495	-2.343	-0.2322						3449.08	22.7219
-2.344	0.1401	-2.344	-0.0651	-2.344	-0.2327						3449.08	21.7219
-2.345	0.1398	-2.345	-0.06573	-2.345	-0.2331						3449.08	25.7219
-2.346	0.1392	-2.346	-0.06573	-2.346	-0.234						3449.08	13.7219
-2.347	0.1397	-2.347	-0.06636	-2.347	-0.2337						3449.09	27.7219
-2.348	0.1394	-2.348	-0.06636	-2.348	-0.2342						3449.09	19.7219
-2.349	0.14	-2.349	-0.06731	-2.349	-0.2346						3449.09	25.7219
-2.35	0.1401	-2.35	-0.06699	-2.35	-0.2348						3449.09	20.7219
-2.351	0.1396	-2.351	-0.06746	-2.351	-0.2352						3449.09	29.7219
-2.352	0.1401	-2.352	-0.06817	-2.352	-0.2361						3449.1	18.7219
-2.353	0.1398	-2.353	-0.06833	-2.353	-0.2364						3449.1	26.7219
-2.354	0.1395	-2.354	-0.06888	-2.354	-0.2367						3449.1	18.7219
-2.355	0.1396	-2.355	-0.06911	-2.355	-0.2371						3449.1	16.7219
-2.356	0.139	-2.356	-0.06951	-2.356	-0.2373						3449.11	19.7219
-2.357	0.1393	-2.357	-0.06982	-2.357	-0.2383						3449.11	20.7219
-2.358	0.138	-2.358	-0.07139	-2.358	-0.2396						3449.11	24.7219
-2.359	0.1381	-2.359	-0.07202	-2.359	-0.2401						3449.11	19.7219
-2.36	0.1382	-2.36	-0.07147	-2.36	-0.2404						3449.12	19.7219
-2.361	0.1383	-2.361	-0.07226	-2.361	-0.2413						3449.12	23.7219
-2.362	0.1381	-2.362	-0.07273	-2.362	-0.2415						3449.12	18.7219
-2.363	0.138	-2.363	-0.07289	-2.363	-0.2416						3449.12	20.7219
-2.364	0.1378	-2.364	-0.07305	-2.364	-0.2426						3449.12	29.7219
-2.365	0.1383	-2.365	-0.07328	-2.365	-0.2432						3449.13	15.7219
-2.366	0.1379	-2.366	-0.07383	-2.366	-0.2434						3449.13	20.7219
-2.367	0.1378	-2.367	-0.07407	-2.367	-0.2441						3449.13	16.7219
-2.368	0.1381	-2.368	-0.07477	-2.368	-0.2445						3449.13	23.7219
-2.369	0.1381	-2.369	-0.07493	-2.369	-0.2446						3449.14	11.7219
-2.37	0.1381	-2.37	-0.07517	-2.37	-0.2453						3449.14	23.7219
-2.371	0.1379	-2.371	-0.07595	-2.371	-0.2464						3449.14	22.7219
-2.372	0.1377	-2.372	-0.07595	-2.372	-0.2466						3449.14	23.7219
-2.373	0.1378	-2.373	-0.07658	-2.373	-0.2474						3449.15	27.7219
-2.374	0.137	-2.374	-0.07698	-2.374	-0.2479						3449.15	18.7219
-2.375	0.1375	-2.375	-0.07729	-2.375	-0.2485						3449.15	22.7219
-2.376	0.1373	-2.376	-0.07761	-2.376	-0.2487						3449.15	13.7219
-2.377	0.1371	-2.377	-0.07831	-2.377	-0.2497						3449.15	21.7219
-2.378	0.1373	-2.378	-0.07855	-2.378	-0.2501						3449.16	18.7219
-2.379	0.1375	-2.379	-0.07871	-2.379	-0.251						3449.16	18.7219
-2.38	0.137	-2.38	-0.07918	-2.38	-0.2515						3449.16	11.7219
-2.381	0.1374	-2.381	-0.07957	-2.381	-0.2519						3449.16	18.7219
-2.382	0.1372	-2.382	-0.07965	-2.382	-0.2526						3449.17	10.7219
-2.383	0.137	-2.383	-0.08012	-2.383	-0.2538						3449.17	20.7219
-2.384	0.137	-2.384	-0.08099	-2.384	-0.2545						3449.17	15.7219
-2.385	0.1367	-2.385	-0.08114	-2.385	-0.2548						3449.17	16.7219
-2.386	0.1369	-2.386	-0.08154	-2.386	-0.2558						3449.18	18.7219
-2.387	0.1364	-2.387	-0.08162	-2.387	-0.2565						3449.18	22.7219
-2.388	0.1367	-2.388	-0.08217	-2.388	-0.2568						3449.18	12.7219
-2.389	0.1368	-2.389	-0.08232	-2.389	-0.258						3449.18	12.7219
-2.39	0.1367	-2.39	-0.08295	-2.39	-0.2584						3449.18	18.7219
-2.391	0.1366	-2.391	-0.08272	-2.391	-0.2593						3449.19	15.7219
-2.392	0.1364	-2.392	-0.08279	-2.392	-0.2596						3449.19	9.72192
-2.393	0.1367	-2.393	-0.08413	-2.393	-0.2613						3449.19	14.7219
-2.394	0.1367	-2.394	-0.08311	-2.394	-0.2613						3449.19	17.7219
-2.395	0.1365	-2.395	-0.08335	-2.395	-0.2625						3449.2	21.7219
-2.396	0.1366	-2.396	-0.08452	-2.396	-0.2632						3449.2	6.72192
-2.397	0.1362	-2.397	-0.08452	-2.397	-0.264						3449.2	23.7219
-2.398	0.1362	-2.398	-0.08452	-2.398	-0.2647						3449.2	10.7219
-2.399	0.136	-2.399	-0.085	-2.399	-0.2657						3449.2	13.7219
-2.4	0.1362	-2.4	-0.0857	-2.4	-0.2664						3449.21	9.72192
-2.401	0.1363	-2.401	-0.08508	-2.401	-0.267						3449.21	14.7219
-2.402	0.136	-2.402	-0.08555	-2.402	-0.268						3449.21	11.7219
-2.403	0.1357	-2.403	-0.08618	-2.403	-0.269						3449.21	16.7219
-2.404	0.1362	-2.404	-0.08594	-2.404	-0.2691						3449.22	9.72192
-2.405	0.1362	-2.405	-0.08625	-2.405	-0.2703						3449.22	17.7219
-2.406	0.1359	-2.406	-0.08657	-2.406	-0.2713						3449.22	4.72192
-2.407	0.136	-2.407	-0.08657	-2.407	-0.2716						3449.22	14.7219
-2.408	0.1363	-2.408	-0.08665	-2.408	-0.273						3449.23	12.7219
-2.409	0.1352	-2.409	-0.08798	-2.409	-0.2741						3449.23	10.7219
-2.41	0.1354	-2.41	-0.08783	-2.41	-0.275						3449.23	18.7219
-2.411	0.135	-2.411	-0.08798	-2.411	-0.2755						3449.23	10.7219
-2.412	0.1354	-2.412	-0.08798	-2.412	-0.2765						3449.23	19.7219
-2.413	0.1354	-2.413	-0.08814	-2.413	-0.2772						3449.24	12.7219
-2.414	0.1346	-2.414	-0.08806	-2.414	-0.2781						3449.24	13.7219
-2.415	0.1352	-2.415	-0.08822	-2.415	-0.2793						3449.24	15.7219
-2.416	0.1352	-2.416	-0.08877	-2.416	-0.2798						3449.24	9.72192
-2.417	0.1351	-2.417	-0.08885	-2.417	-0.2805						3449.25	7.72192
-2.418	0.1352	-2.418	-0.08893	-2.418	-0.2809						3449.25	24.7219
-2.419	0.135	-2.419	-0.08909	-2.419	-0.282						3449.25	4.72192
-2.42	0.1351	-2.42	-0.08901	-2.42	-0.2826						3449.25	12.7219
-2.421	0.135	-2.421	-0.08932	-2.421	-0.2838						3449.26	7.72192
-2.422	0.1347	-2.422	-0.08964	-2.422	-0.2849						3449.26	10.7219
-2.423	0.1345	-2.423	-0.08979	-2.423	-0.2853						3449.26	11.7219
-2.424	0.1349	-2.424	-0.08987	-2.424	-0.2861						3449.26	11.7219
-2.425	0.1345	-2.425	-0.09011	-2.425	-0.2868						3449.26	14.7219
-2.426	0.1346	-2.426	-0.08995	-2.426	-0.2873						3449.27	13.7219
-2.427	0.1347	-2.427	-0.09003	-2.427	-0.2877						3449.27	13.7219
-2.428	0.1347	-2.428	-0.09074	-2.428	-0.2888						3449.27	4.72192
-2.429	0.1344	-2.429	-0.09074	-2.429	-0.2894						3449.27	11.7219
-2.43	0.1347	-2.43	-0.09074	-2.43	-0.29						3449.28	5.72192
-2.431	0.1341	-2.431	-0.09097	-2.431	-0.2914						3449.28	10.7219
-2.432	0.134	-2.432	-0.09121	-2.432	-0.2913						3449.28	13.7219
-2.433	0.1345	-2.433	-0.09089	-2.433	-0.2919						3449.28	22.7219
-2.434	0.134	-2.434	-0.09144	-2.434	-0.293						3449.28	4.72192
-2.435	0.1335	-2.435	-0.0916	-2.435	-0.2936						3449.29	18.7219
-2.436	0.1337	-2.436	-0.09192	-2.436	-0.2947						3449.29	10.7219
-2.437	0.1338	-2.437	-0.09215	-2.437	-0.2953						3449.29	6.72192
-2.438	0.1331	-2.438	-0.09286	-2.438	-0.2956						3449.29	7.72192
-2.439	0.1334	-2.439	-0.09262	-2.439	-0.2962						3449.3	14.7219
-2.44	0.1337	-2.44	-0.0927	-2.44	-0.2969						3449.3	11.7219
-2.441	0.1334	-2.441	-0.09302	-2.441	-0.2975						3449.3	-2.27808
-2.442	0.1334	-2.442	-0.0931	-2.442	-0.2982						3449.3	8.72192
-2.443	0.1331	-2.443	-0.0931	-2.443	-0.2985						3449.31	4.72192
-2.444	0.1331	-2.444	-0.09341	-2.444	-0.2988						3449.31	11.7219
-2.445	0.133	-2.445	-0.09349	-2.445	-0.299						3449.31	11.7219
-2.446	0.133	-2.446	-0.09341	-2.446	-0.3						3449.31	5.72192
-2.447	0.1331	-2.447	-0.0938	-2.447	-0.3006						3449.31	4.72192
-2.448	0.1326	-2.448	-0.09388	-2.448	-0.3007						3449.32	7.72192
-2.449	0.133	-2.449	-0.0938	-2.449	-0.3016						3449.32	3.72192
-2.45	0.1326	-2.45	-0.0938	-2.45	-0.3019						3449.32	10.7219
-2.451	0.133	-2.451	-0.09396	-2.451	-0.302						3449.32	13.7219
-2.452	0.133	-2.452	-0.09435	-2.452	-0.3024						3449.33	6.72192
-2.453	0.1326	-2.453	-0.09435	-2.453	-0.3026						3449.33	4.72192
-2.454	0.1326	-2.454	-0.09498	-2.454	-0.3034						3449.33	8.72192
-2.455	0.1326	-2.455	-0.09451	-2.455	-0.3037						3449.33	4.72192
-2.456	0.133	-2.456	-0.09475	-2.456	-0.304						3449.34	2.72192
-2.457	0.1328	-2.457	-0.09522	-2.457	-0.3041						3449.34	14.7219
-2.458	0.1326	-2.458	-0.09475	-2.458	-0.3044						3449.34	-1.27808
-2.459	0.1328	-2.459	-0.09506	-2.459	-0.3048						3449.34	4.72192
-2.46	0.1318	-2.46	-0.096	-2.46	-0.3055						3449.34	10.7219
-2.461	0.1319	-2.461	-0.09624	-2.461	-0.3059						3449.35	3.72192
-2.462	0.1321	-2.462	-0.0964	-2.462	-0.3065						3449.35	-1.27808
-2.463	0.1318	-2.463	-0.09624	-2.463	-0.3066						3449.35	10.7219
-2.464	0.1319	-2.464	-0.09671	-2.464	-0.3066						3449.35	2.72192
-2.465	0.1318	-2.465	-0.09695	-2.465	-0.3065						3449.36	7.72192
-2.466	0.1314	-2.466	-0.09679	-2.466	-0.3075						3449.36	-6.27808
-2.467	0.1313	-2.467	-0.09734	-2.467	-0.3074						3449.36	3.72192
-2.468	0.1314	-2.468	-0.09742	-2.468	-0.3079						3449.36	2.72192
-2.469	0.1313	-2.469	-0.09766	-2.469	-0.3083						3449.36	2.72192
-2.47	0.1314	-2.47	-0.09789	-2.47	-0.3082						3449.37	4.72192
-2.471	0.1312	-2.471	-0.09821	-2.471	-0.3081						3449.37	16.7219
-2.472	0.1315	-2.472	-0.09805	-2.472	-0.3089						3449.37	-0.27808
-2.473	0.1309	-2.473	-0.09907	-2.473	-0.3092						3449.37	2.72192
-2.474	0.131	-2.474	-0.09907	-2.474	-0.3096						3449.38	5.72192
-2.475	0.1308	-2.475	-0.09899	-2.475	-0.3096						3449.38	2.72192
-2.476	0.1308	-2.476	-0.09931	-2.476	-0.3097						3449.38	1.72192
-2.477	0.1308	-2.477	-0.09939	-2.477	-0.3101						3449.38	-2.27808
-2.478	0.1308	-2.478	-0.09946	-2.478	-0.3103						3449.39	2.72192
-2.479	0.1304	-2.479	-0.1003	-2.479	-0.3103						3449.39	1.72192
-2.48	0.1303	-2.48	-0.1003	-2.48	-0.3109						3449.39	-3.27808
-2.481	0.1305	-2.481	-0.1003	-2.481	-0.3112						3449.39	5.72192
-2.482	0.1301	-2.482	-0.1009	-2.482	-0.3111						3449.39	0.72192
-2.483	0.1301	-2.483	-0.1007	-2.483	-0.3116						3449.4	-12.2781
-2.484	0.1304	-2.484	-0.1011	-2.484	-0.3114						3449.4	-0.27808
-2.485	0.1299	-2.485	-0.1021	-2.485	-0.3119						3449.4	4.72192
-2.486	0.1295	-2.486	-0.1025	-2.486	-0.3128						3449.4	-12.2781
-2.487	0.1294	-2.487	-0.1029	-2.487	-0.3126						3449.41	12.7219
-2.488	0.1294	-2.488	-0.1029	-2.488	-0.3129						3449.41	-3.27808
-2.489	0.1294	-2.489	-0.1034	-2.489	-0.3128						3449.41	-7.27808
-2.49	0.1293	-2.49	-0.1034	-2.49	-0.3133						3449.41	3.72192
-2.491	0.1293	-2.491	-0.104	-2.491	-0.3132						3449.42	2.72192
-2.492	0.1291	-2.492	-0.1044	-2.492	-0.3135						3449.42	0.72192
-2.493	0.1292	-2.493	-0.1047	-2.493	-0.3136						3449.42	-2.27808
-2.494	0.1291	-2.494	-0.1046	-2.494	-0.314						3449.42	-7.27808
-2.495	0.1293	-2.495	-0.1055	-2.495	-0.314						3449.42	-3.27808
-2.496	0.1291	-2.496	-0.1061	-2.496	-0.3144						3449.43	-6.27808
-2.497	0.1294	-2.497	-0.1062	-2.497	-0.3142						3449.43	-4.27808
-2.498	0.1288	-2.498	-0.1069	-2.498	-0.3147						3449.43	-1.27808
-2.499	0.1289	-2.499	-0.1075	-2.499	-0.3153						3449.43	-3.27808
-2.5	0.1286	-2.5	-0.1074	-2.5	-0.3156						3449.44	-4.27808
-2.501	0.1286	-2.501	-0.108	-2.501	-0.3155						3449.44	1.72192
-2.502	0.1286	-2.502	-0.108	-2.502	-0.3156						3449.44	-7.27808
-2.503	0.1283	-2.503	-0.1087	-2.503	-0.3155						3449.44	-7.27808
-2.504	0.1287	-2.504	-0.1091	-2.504	-0.3156						3449.45	-8.27808
-2.505	0.1281	-2.505	-0.1094	-2.505	-0.3158						3449.45	-6.27808
-2.506	0.1278	-2.506	-0.11	-2.506	-0.316						3449.45	-8.27808
-2.507	0.1282	-2.507	-0.1106	-2.507	-0.3161						3449.45	-5.27808
-2.508	0.1279	-2.508	-0.1111	-2.508	-0.3164						3449.45	-5.27808
-2.509	0.1277	-2.509	-0.1118	-2.509	-0.3164						3449.46	-8.27808
-2.51	0.1278	-2.51	-0.112	-2.51	-0.3171						3449.46	2.72192
-2.511	0.1275	-2.511	-0.1133	-2.511	-0.3167						3449.46	-4.27808
-2.512	0.1275	-2.512	-0.1137	-2.512	-0.3171						3449.46	0.72192
-2.513	0.1274	-2.513	-0.1144	-2.513	-0.3171						3449.47	-9.27808
-2.514	0.1275	-2.514	-0.1148	-2.514	-0.3171						3449.47	-6.27808
-2.515	0.1272	-2.515	-0.1154	-2.515	-0.3173						3449.47	-9.27808
-2.516	0.1275	-2.516	-0.1161	-2.516	-0.3177						3449.47	-8.27808
-2.517	0.1271	-2.517	-0.1166	-2.517	-0.3175						3449.47	-7.27808
-2.518	0.1276	-2.518	-0.1172	-2.518	-0.3177						3449.48	0.72192
-2.519	0.1272	-2.519	-0.1178	-2.519	-0.3174						3449.48	-9.27808
-2.52	0.1271	-2.52	-0.1185	-2.52	-0.3178						3449.48	-7.27808
-2.521	0.127	-2.521	-0.119	-2.521	-0.3177						3449.48	-10.2781
-2.522	0.1269	-2.522	-0.1197	-2.522	-0.3179						3449.49	-13.2781
-2.523	0.1274	-2.523	-0.1204	-2.523	-0.3177						3449.49	-10.2781
-2.524	0.1267	-2.524	-0.1211	-2.524	-0.318						3449.49	-14.2781
-2.525	0.1267	-2.525	-0.122	-2.525	-0.3184						3449.49	-5.27808
-2.526	0.1267	-2.526	-0.1227	-2.526	-0.3184						3449.5	-10.2781
-2.527	0.1266	-2.527	-0.1234	-2.527	-0.3184						3449.5	-3.27808
-2.528	0.1263	-2.528	-0.1244	-2.528	-0.3184						3449.5	-11.2781
-2.529	0.1263	-2.529	-0.1247	-2.529	-0.3184						3449.5	-10.2781
-2.53	0.1267	-2.53	-0.1256	-2.53	-0.3185						3449.5	-9.27808
-2.531	0.1261	-2.531	-0.1265	-2.531	-0.3182						3449.51	0.72192
-2.532	0.1267	-2.532	-0.127	-2.532	-0.3186						3449.51	-18.2781
-2.533	0.1259	-2.533	-0.1271	-2.533	-0.3185						3449.51	-7.27808
-2.534	0.1259	-2.534	-0.1281	-2.534	-0.3185						3449.51	-17.2781
-2.535	0.1261	-2.535	-0.1288	-2.535	-0.3185						3449.52	-10.2781
-2.536	0.126	-2.536	-0.1298	-2.536	-0.3184						3449.52	-12.2781
-2.537	0.1253	-2.537	-0.1315	-2.537	-0.3188						3449.52	-11.2781
-2.538	0.1257	-2.538	-0.1322	-2.538	-0.3189						3449.52	-9.27808
-2.539	0.1257	-2.539	-0.1327	-2.539	-0.3184						3449.53	-12.2781
-2.54	0.1251	-2.54	-0.1332	-2.54	-0.3191						3449.53	-6.27808
-2.541	0.1249	-2.541	-0.1337	-2.541	-0.3192						3449.53	-13.2781
-2.542	0.1253	-2.542	-0.1345	-2.542	-0.3191						3449.53	-16.2781
-2.543	0.1246	-2.543	-0.1352	-2.543	-0.3188						3449.53	-12.2781
-2.544	0.1252	-2.544	-0.1356	-2.544	-0.3188						3449.54	-7.27808
-2.545	0.1249	-2.545	-0.1367	-2.545	-0.3189						3449.54	-8.27808
-2.546	0.1242	-2.546	-0.1375	-2.546	-0.3188						3449.54	-11.2781
-2.547	0.1245	-2.547	-0.138	-2.547	-0.3191						3449.54	-14.2781
-2.548	0.1242	-2.548	-0.1389	-2.548	-0.3187						3449.55	-0.27808
-2.549	0.1241	-2.549	-0.14	-2.549	-0.3189						3449.55	-13.2781
-2.55	0.1239	-2.55	-0.1407	-2.55	-0.3191						3449.55	-8.27808
-2.551	0.1242	-2.551	-0.1416	-2.551	-0.3191						3449.55	-9.27808
-2.552	0.1243	-2.552	-0.1419	-2.552	-0.3191						3449.55	-16.2781
-2.553	0.1234	-2.553	-0.1429	-2.553	-0.3194						3449.56	-10.2781
-2.554	0.1239	-2.554	-0.144	-2.554	-0.3192						3449.56	-11.2781
-2.555	0.1238	-2.555	-0.1443	-2.555	-0.3184						3449.56	-13.2781
-2.556	0.1235	-2.556	-0.1454	-2.556	-0.3189						3449.56	-16.2781
-2.557	0.1232	-2.557	-0.1462	-2.557	-0.3195						3449.57	-11.2781
-2.558	0.1233	-2.558	-0.1465	-2.558	-0.319						3449.57	-13.2781
-2.559	0.1232	-2.559	-0.1474	-2.559	-0.3191						3449.57	-7.27808
-2.56	0.1231	-2.56	-0.1479	-2.56	-0.3187						3449.57	-16.2781
-2.561	0.1231	-2.561	-0.1489	-2.561	-0.319						3449.58	-7.27808
-2.562	0.1225	-2.562	-0.1498	-2.562	-0.3193						3449.58	-25.2781
-2.563	0.1217	-2.563	-0.1514	-2.563	-0.3199						3449.58	-15.2781
-2.564	0.122	-2.564	-0.1518	-2.564	-0.3198						3449.58	-10.2781
-2.565	0.1218	-2.565	-0.1529	-2.565	-0.3199						3449.58	-16.2781
-2.566	0.1214	-2.566	-0.1538	-2.566	-0.32						3449.59	-17.2781
-2.567	0.1213	-2.567	-0.1537	-2.567	-0.3199						3449.59	-15.2781
-2.568	0.1211	-2.568	-0.1549	-2.568	-0.3196						3449.59	-13.2781
-2.569	0.1209	-2.569	-0.1556	-2.569	-0.3195						3449.59	-20.2781
-2.57	0.1208	-2.57	-0.1561	-2.57	-0.3197						3449.6	-16.2781
-2.571	0.1209	-2.571	-0.1572	-2.571	-0.3199						3449.6	-19.2781
-2.572	0.1205	-2.572	-0.1581	-2.572	-0.3197						3449.6	-13.2781
-2.573	0.1206	-2.573	-0.1586	-2.573	-0.3197						3449.6	-18.2781
-2.574	0.1205	-2.574	-0.159	-2.574	-0.3199						3449.61	-19.2781
-2.575	0.12	-2.575	-0.1599	-2.575	-0.3201						3449.61	-20.2781
-2.576	0.1195	-2.576	-0.1607	-2.576	-0.3206						3449.61	-22.2781
-2.577	0.1197	-2.577	-0.1613	-2.577	-0.3201						3449.61	-18.2781
-2.578	0.1197	-2.578	-0.1621	-2.578	-0.32						3449.61	-19.2781
-2.579	0.119	-2.579	-0.1632	-2.579	-0.3206						3449.62	-26.2781
-2.58	0.1193	-2.58	-0.1639	-2.58	-0.32						3449.62	-15.2781
-2.581	0.1188	-2.581	-0.1638	-2.581	-0.3204						3449.62	-21.2781
-2.582	0.1189	-2.582	-0.1654	-2.582	-0.3204						3449.62	-22.2781
-2.583	0.1188	-2.583	-0.1657	-2.583	-0.3206						3449.63	-19.2781
-2.584	0.1187	-2.584	-0.1665	-2.584	-0.3206						3449.63	-14.2781
-2.585	0.1186	-2.585	-0.1672	-2.585	-0.321						3449.63	-14.2781
-2.586	0.1184	-2.586	-0.1677	-2.586	-0.3213						3449.63	-18.2781
-2.587	0.1186	-2.587	-0.1684	-2.587	-0.3211						3449.64	-17.2781
-2.588	0.1175	-2.588	-0.1697	-2.588	-0.3215						3449.64	-19.2781
-2.589	0.1175	-2.589	-0.1706	-2.589	-0.3221						3449.64	-23.2781
-2.59	0.1169	-2.59	-0.1709	-2.59	-0.3217						3449.64	-19.2781
-2.591	0.1171	-2.591	-0.1716	-2.591	-0.3222						3449.64	-22.2781
-2.592	0.1165	-2.592	-0.1724	-2.592	-0.3221						3449.65	-21.2781
-2.593	0.1164	-2.593	-0.1729	-2.593	-0.3225						3449.65	-21.2781
-2.594	0.116	-2.594	-0.1739	-2.594	-0.3227						3449.65	-21.2781
-2.595	0.116	-2.595	-0.1748	-2.595	-0.323						3449.65	-20.2781
-2.596	0.1158	-2.596	-0.1755	-2.596	-0.3233						3449.66	-22.2781
-2.597	0.1156	-2.597	-0.1767	-2.597	-0.3239						3449.66	-16.2781
-2.598	0.1159	-2.598	-0.1765	-2.598	-0.324						3449.66	-17.2781
-2.599	0.1156	-2.599	-0.1776	-2.599	-0.3243						3449.66	-25.2781
-2.6	0.115	-2.6	-0.1784	-2.6	-0.3247						3449.66	-28.2781
-2.601	0.114	-2.601	-0.1796	-2.601	-0.3252						3449.67	-21.2781
-2.602	0.114	-2.602	-0.1797	-2.602	-0.3257						3449.67	-27.2781
-2.603	0.1139	-2.603	-0.1808	-2.603	-0.3258						3449.67	-16.2781
-2.604	0.1137	-2.604	-0.1815	-2.604	-0.3263						3449.67	-19.2781
-2.605	0.1137	-2.605	-0.1819	-2.605	-0.3266						3449.68	-22.2781
-2.606	0.1135	-2.606	-0.1824	-2.606	-0.3271						3449.68	-24.2781
-2.607	0.113	-2.607	-0.1833	-2.607	-0.3275						3449.68	-25.2781
-2.608	0.113	-2.608	-0.1845	-2.608	-0.3283						3449.68	-24.2781
-2.609	0.1125	-2.609	-0.1849	-2.609	-0.328						3449.69	-18.2781
-2.61	0.1119	-2.61	-0.1859	-2.61	-0.3289						3449.69	-22.2781
-2.611	0.1115	-2.611	-0.1865	-2.611	-0.3296						3449.69	-22.2781
-2.612	0.1111	-2.612	-0.1871	-2.612	-0.3305						3449.69	-24.2781
-2.613	0.1115	-2.613	-0.1878	-2.613	-0.3311						3449.69	-19.2781
-2.614	0.1101	-2.614	-0.1888	-2.614	-0.3325						3449.7	-24.2781
-2.615	0.11	-2.615	-0.19	-2.615	-0.3327						3449.7	-23.2781
-2.616	0.1091	-2.616	-0.1906	-2.616	-0.3332						3449.7	-21.2781
-2.617	0.1089	-2.617	-0.1919	-2.617	-0.3339						3449.7	-23.2781
-2.618	0.1089	-2.618	-0.1924	-2.618	-0.3347						3449.71	-23.2781
-2.619	0.1086	-2.619	-0.1933	-2.619	-0.3352						3449.71	-19.2781
-2.62	0.1078	-2.62	-0.1936	-2.62	-0.3366						3449.71	-23.2781
-2.621	0.1073	-2.621	-0.1944	-2.621	-0.337						3449.71	-26.2781
-2.622	0.1068	-2.622	-0.1955	-2.622	-0.3381						3449.72	-23.2781
-2.623	0.1066	-2.623	-0.1963	-2.623	-0.3389						3449.72	-30.2781
-2.624	0.1061	-2.624	-0.1971	-2.624	-0.3396						3449.72	-24.2781
-2.625	0.1057	-2.625	-0.1975	-2.625	-0.3405						3449.72	-23.2781
-2.626	0.1052	-2.626	-0.1983	-2.626	-0.3421						3449.72	-19.2781
-2.627	0.1041	-2.627	-0.1995	-2.627	-0.3429						3449.73	-21.2781
-2.628	0.104	-2.628	-0.2002	-2.628	-0.3443						3449.73	-23.2781
-2.629	0.1032	-2.629	-0.2007	-2.629	-0.3453						3449.73	-21.2781
-2.63	0.1031	-2.63	-0.2011	-2.63	-0.346						3449.73	-9.27808
-2.631	0.1023	-2.631	-0.2024	-2.631	-0.347						3449.74	-19.2781
-2.632	0.1019	-2.632	-0.203	-2.632	-0.3483						3449.74	-25.2781
-2.633	0.101	-2.633	-0.2036	-2.633	-0.3496						3449.74	-14.2781
-2.634	0.1002	-2.634	-0.2044	-2.634	-0.351						3449.74	-21.2781
-2.635	0.0997	-2.635	-0.2055	-2.635	-0.3515						3449.74	-22.2781
-2.636	0.09946	-2.636	-0.2061	-2.636	-0.3534						3449.75	-17.2781
-2.637	0.09868	-2.637	-0.2066	-2.637	-0.3546						3449.75	-21.2781
-2.638	0.09821	-2.638	-0.2072	-2.638	-0.3559						3449.75	-33.2781
-2.639	0.09711	-2.639	-0.2086	-2.639	-0.3578						3449.75	-15.2781
-2.64	0.09593	-2.64	-0.209	-2.64	-0.3593						3449.76	-22.2781
-2.641	0.09498	-2.641	-0.21	-2.641	-0.361						3449.76	-25.2781
-2.642	0.09435	-2.642	-0.2109	-2.642	-0.3623						3449.76	-26.2781
-2.643	0.09357	-2.643	-0.2115	-2.643	-0.3643						3449.76	-25.2781
-2.644	0.0927	-2.644	-0.2117	-2.644	-0.3662						3449.77	-21.2781
-2.645	0.09215	-2.645	-0.2133	-2.645	-0.367						3449.77	-26.2781
-2.646	0.09066	-2.646	-0.2138	-2.646	-0.3692						3449.77	-25.2781
-2.647	0.09026	-2.647	-0.2147	-2.647	-0.3703						3449.77	-17.2781
-2.648	0.08948	-2.648	-0.2151	-2.648	-0.3725						3449.77	-17.2781
-2.649	0.0883	-2.649	-0.2163	-2.649	-0.3743						3449.78	-26.2781
-2.65	0.08751	-2.65	-0.2167	-2.65	-0.3758						3449.78	-13.2781
-2.651	0.08696	-2.651	-0.2179	-2.651	-0.3774						3449.78	-18.2781
-2.652	0.08555	-2.652	-0.2183	-2.652	-0.3798						3449.78	-18.2781
-2.653	0.08437	-2.653	-0.2193	-2.653	-0.3823						3449.79	-16.2781
-2.654	0.08319	-2.654	-0.2206	-2.654	-0.384						3449.79	-25.2781
-2.655	0.0824	-2.655	-0.2217	-2.655	-0.3865						3449.79	-22.2781
-2.656	0.08138	-2.656	-0.2217	-2.656	-0.3882						3449.79	-24.2781
-2.657	0.08036	-2.657	-0.2224	-2.657	-0.3909						3449.8	-9.27808
-2.658	0.07941	-2.658	-0.2231	-2.658	-0.393						3449.8	-19.2781
-2.659	0.07831	-2.659	-0.2246	-2.659	-0.3953						3449.8	-20.2781
-2.66	0.07706	-2.66	-0.2249	-2.66	-0.3971						3449.8	-16.2781
-2.661	0.07588	-2.661	-0.2259	-2.661	-0.3997						3449.8	-10.2781
-2.662	0.07493	-2.662	-0.2267	-2.662	-0.4021						3449.81	-28.2781
-2.663	0.07336	-2.663	-0.2275	-2.663	-0.4045						3449.81	-14.2781
-2.664	0.07187	-2.664	-0.2281	-2.664	-0.4069						3449.81	-14.2781
-2.665	0.06998	-2.665	-0.2298	-2.665	-0.4108						3449.81	-15.2781
-2.666	0.06856	-2.666	-0.2305	-2.666	-0.4132						3449.82	-14.2781
-2.667	0.06731	-2.667	-0.2315	-2.667	-0.4154						3449.82	-12.2781
-2.668	0.0662	-2.668	-0.2322	-2.668	-0.4177						3449.82	-17.2781
-2.669	0.06495	-2.669	-0.2329	-2.669	-0.4207						3449.82	-15.2781
-2.67	0.06337	-2.67	-0.2333	-2.67	-0.4233						3449.82	-15.2781
-2.671	0.06219	-2.671	-0.2345	-2.671	-0.4267						3449.83	-16.2781
-2.672	0.06062	-2.672	-0.2355	-2.672	-0.4293						3449.83	-14.2781
-2.673	0.05905	-2.673	-0.2367	-2.673	-0.4322						3449.83	-14.2781
-2.674	0.05732	-2.674	-0.2373	-2.674	-0.4352						3449.83	-13.2781
-2.675	0.05567	-2.675	-0.2384	-2.675	-0.4379						3449.84	-14.2781
-2.676	0.05402	-2.676	-0.2391	-2.676	-0.4411						3449.84	-18.2781
-2.677	0.05229	-2.677	-0.2401	-2.677	-0.4439						3449.84	-8.27808
-2.678	0.05032	-2.678	-0.2412	-2.678	-0.4473						3449.84	-11.2781
-2.679	0.04875	-2.679	-0.2424	-2.679	-0.4504						3449.85	-11.2781
-2.68	0.0471	-2.68	-0.243	-2.68	-0.4538						3449.85	-20.2781
-2.681	0.04568	-2.681	-0.2442	-2.681	-0.4572						3449.85	-6.27808
-2.682	0.04332	-2.682	-0.2452	-2.682	-0.4606						3449.85	-11.2781
-2.683	0.04191	-2.683	-0.2461	-2.683	-0.4638						3449.85	-10.2781
-2.684	0.04018	-2.684	-0.247	-2.684	-0.4671						3449.86	-13.2781
-2.685	0.0379	-2.685	-0.2482	-2.685	-0.4704						3449.86	-8.27808
-2.686	0.03625	-2.686	-0.2489	-2.686	-0.474						3449.86	-21.2781
-2.687	0.03444	-2.687	-0.2504	-2.687	-0.4782						3449.86	-11.2781
-2.688	0.03184	-2.688	-0.2511	-2.688	-0.4817						3449.87	-18.2781
-2.689	0.03035	-2.689	-0.2524	-2.689	-0.4851						3449.87	-9.27808
-2.69	0.02815	-2.69	-0.2534	-2.69	-0.4889						3449.87	-9.27808
-2.691	0.02555	-2.691	-0.2554	-2.691	-0.4936						3449.87	-15.2781
-2.692	0.02375	-2.692	-0.2557	-2.692	-0.497						3449.88	-15.2781
-2.693	0.0217	-2.693	-0.2571	-2.693	-0.5014						3449.88	-7.27808
-2.694	0.01942	-2.694	-0.2581	-2.694	-0.5049						3449.88	-9.27808
-2.695	0.01706	-2.695	-0.2592	-2.695	-0.5094						3449.88	-17.2781
-2.696	0.01462	-2.696	-0.2603	-2.696	-0.5137						3449.88	-15.2781
-2.697	0.01219	-2.697	-0.2617	-2.697	-0.5174						3449.89	-14.2781
-2.698	0.00944	-2.698	-0.2625	-2.698	-0.5219						3449.89	-13.2781
-2.699	0.00708	-2.699	-0.2636	-2.699	-0.5263						3449.89	-1.27808
-2.7	0.00448	-2.7	-0.2651	-2.7	-0.5303						3449.89	-12.2781
-2.701	0.0022	-2.701	-0.2659	-2.701	-0.5349						3449.9	-7.27808
-2.702	-0.0005504	-2.702	-0.2673	-2.702	-0.5393						3449.9	-23.2781
-2.703	-0.00299	-2.703	-0.2684	-2.703	-0.544						3449.9	-8.27808
-2.704	-0.00566	-2.704	-0.2698	-2.704	-0.5483						3449.9	-10.2781
-2.705	-0.00818	-2.705	-0.2715	-2.705	-0.5528						3449.91	-11.2781
-2.706	-0.0114	-2.706	-0.2724	-2.706	-0.5575						3449.91	-5.27808
-2.707	-0.014	-2.707	-0.274	-2.707	-0.562						3449.91	-8.27808
-2.708	-0.01667	-2.708	-0.2753	-2.708	-0.5665						3449.91	-15.2781
-2.709	-0.01942	-2.709	-0.2761	-2.709	-0.5717						3449.91	-9.27808
-2.71	-0.02178	-2.71	-0.2778	-2.71	-0.5764						3449.92	-4.27808
-2.711	-0.02398	-2.711	-0.2792	-2.711	-0.5807						3449.92	-7.27808
-2.712	-0.02705	-2.712	-0.2797	-2.712	-0.5859						3449.92	-13.2781
-2.713	-0.03011	-2.713	-0.2816	-2.713	-0.5908						3449.92	-7.27808
-2.714	-0.03255	-2.714	-0.2827	-2.714	-0.5953						3449.93	-15.2781
-2.715	-0.03578	-2.715	-0.2844	-2.715	-0.6008						3449.93	-23.2781
-2.716	-0.03916	-2.716	-0.2858	-2.716	-0.6065						3449.93	-7.27808
-2.717	-0.04191	-2.717	-0.2873	-2.717	-0.612						3449.93	0.72192
-2.718	-0.04529	-2.718	-0.2888	-2.718	-0.6169						3449.93	-9.27808
-2.719	-0.04875	-2.719	-0.2904	-2.719	-0.6226						3449.94	-10.2781
-2.72	-0.05189	-2.72	-0.2918	-2.72	-0.6275						3449.94	-7.27808
-2.721	-0.05512	-2.721	-0.2932	-2.721	-0.633						3449.94	-5.27808
-2.722	-0.05834	-2.722	-0.2948	-2.722	-0.638						3449.94	-10.2781
-2.723	-0.0618	-2.723	-0.2964	-2.723	-0.6436						3449.95	-2.27808
-2.724	-0.06518	-2.724	-0.2978	-2.724	-0.6493						3449.95	-6.27808
-2.725	-0.06856	-2.725	-0.2993	-2.725	-0.6544						3449.95	-6.27808
-2.726	-0.07234	-2.726	-0.3015	-2.726	-0.6602						3449.95	-10.2781
-2.727	-0.07627	-2.727	-0.3026	-2.727	-0.6655						3449.96	-5.27808
-2.728	-0.07918	-2.728	-0.3041	-2.728	-0.671						3449.96	-12.2781
-2.729	-0.08335	-2.729	-0.3063	-2.729	-0.6771						3449.96	-22.2781
-2.73	-0.0872	-2.73	-0.308	-2.73	-0.6826						3449.96	-7.27808
-2.731	-0.09074	-2.731	-0.3102	-2.731	-0.688						3449.96	-6.27808
-2.732	-0.0949	-2.732	-0.3117	-2.732	-0.6941						3449.97	-12.2781
-2.733	-0.09884	-2.733	-0.3135	-2.733	-0.6996						3449.97	-3.27808
-2.734	-0.1029	-2.734	-0.3155	-2.734	-0.7062						3449.97	-7.27808
-2.735	-0.1071	-2.735	-0.3177	-2.735	-0.7119						3449.97	-4.27808
-2.736	-0.1118	-2.736	-0.32	-2.736	-0.718						3449.98	-6.27808
-2.737	-0.1158	-2.737	-0.3219	-2.737	-0.724						3449.98	-2.27808
-2.738	-0.1198	-2.738	-0.3237	-2.738	-0.73						3449.98	-15.2781
-2.739	-0.1245	-2.739	-0.3259	-2.739	-0.7361						3449.98	-4.27808
-2.74	-0.1293	-2.74	-0.3283	-2.74	-0.7422						3449.99	-15.2781
-2.741	-0.1334	-2.741	-0.3306	-2.741	-0.7485						3449.99	-1.27808
-2.742	-0.1385	-2.742	-0.3332	-2.742	-0.755						3449.99	-9.27808
-2.743	-0.1433	-2.743	-0.3353	-2.743	-0.7614						3449.99	-5.27808
-2.744	-0.1478	-2.744	-0.3385	-2.744	-0.7674						3449.99	-3.27808
-2.745	-0.1529	-2.745	-0.3406	-2.745	-0.7739						3450	3.72192
-2.746	-0.1576	-2.746	-0.3434	-2.746	-0.7802						3450	-13.2781
-2.747	-0.1621	-2.747	-0.3461	-2.747	-0.7868						3450	-3.27808
-2.748	-0.1673	-2.748	-0.349	-2.748	-0.793						3450	-4.27808
-2.749	-0.172	-2.749	-0.352	-2.749	-0.7994						3450.01	-7.27808
-2.75	-0.1773	-2.75	-0.3546	-2.75	-0.8059						3450.01	-4.27808
-2.751	-0.182	-2.751	-0.358	-2.751	-0.8121						3450.01	-2.27808
-2.752	-0.1874	-2.752	-0.3611	-2.752	-0.8185						3450.01	-13.2781
-2.753	-0.1925	-2.753	-0.3637	-2.753	-0.8246						3450.01	-1.27808
-2.754	-0.1981	-2.754	-0.3676	-2.754	-0.8311						3450.02	-3.27808
-2.755	-0.2033	-2.755	-0.3715	-2.755	-0.8375						3450.02	-6.27808
-2.756	-0.2085	-2.756	-0.3744	-2.756	-0.8434						3450.02	-2.27808
-2.757	-0.2138	-2.757	-0.3784	-2.757	-0.8499						3450.02	-8.27808
-2.758	-0.2194	-2.758	-0.3816	-2.758	-0.8563						3450.03	-2.27808
-2.759	-0.2249	-2.759	-0.3854	-2.759	-0.862						3450.03	1.72192
-2.76	-0.2295	-2.76	-0.389	-2.76	-0.8689						3450.03	-0.27808
-2.761	-0.2356	-2.761	-0.393	-2.761	-0.8758						3450.03	-3.27808
-2.762	-0.2414	-2.762	-0.3964	-2.762	-0.8822						3450.04	0.72192
-2.763	-0.2468	-2.763	-0.4003	-2.763	-0.8885						3450.04	-7.27808
-2.764	-0.2527	-2.764	-0.4049	-2.764	-0.8956						3450.04	-3.27808
-2.765	-0.2583	-2.765	-0.4085	-2.765	-0.903						3450.04	1.72192
-2.766	-0.2641	-2.766	-0.4123	-2.766	-0.91						3450.04	-11.2781
-2.767	-0.2708	-2.767	-0.4179	-2.767	-0.9183						3450.05	0.72192
-2.768	-0.2771	-2.768	-0.4222	-2.768	-0.9252						3450.05	-10.2781
-2.769	-0.2833	-2.769	-0.4265	-2.769	-0.9324						3450.05	-1.27808
-2.77	-0.2896	-2.77	-0.4313	-2.77	-0.94						3450.05	0.72192
-2.771	-0.2958	-2.771	-0.4354	-2.771	-0.9468						3450.06	1.72192
-2.772	-0.3022	-2.772	-0.4404	-2.772	-0.9543						3450.06	-2.27808
-2.773	-0.3093	-2.773	-0.4454	-2.773	-0.9615						3450.06	0.72192
-2.774	-0.3159	-2.774	-0.4493	-2.774	-0.9686						3450.06	-5.27808
-2.775	-0.3222	-2.775	-0.4548	-2.775	-0.9759						3450.07	-2.27808
-2.776	-0.3295	-2.776	-0.4593	-2.776	-0.9833						3450.07	-2.27808
-2.777	-0.3367	-2.777	-0.4644	-2.777	-0.9908						3450.07	4.72192
-2.778	-0.3438	-2.778	-0.4692	-2.778	-0.9974						3450.07	-3.27808
-2.779	-0.3515	-2.779	-0.4744	-2.779	-1.005						3450.07	0.72192
-2.78	-0.3594	-2.78	-0.4806	-2.78	-1.013						3450.08	1.72192
-2.781	-0.3667	-2.781	-0.4858	-2.781	-1.02						3450.08	-4.27808
-2.782	-0.3743	-2.782	-0.4907	-2.782	-1.027						3450.08	3.72192
-2.783	-0.382	-2.783	-0.4965	-2.783	-1.035						3450.08	-1.27808
-2.784	-0.3898	-2.784	-0.5022	-2.784	-1.042						3450.09	0.72192
-2.785	-0.3975	-2.785	-0.5081	-2.785	-1.05						3450.09	-3.27808
-2.786	-0.4055	-2.786	-0.5134	-2.786	-1.058						3450.09	3.72192
-2.787	-0.413	-2.787	-0.5197	-2.787	-1.065						3450.09	3.72192
-2.788	-0.4208	-2.788	-0.5252	-2.788	-1.073						3450.1	0.72192
-2.789	-0.4286	-2.789	-0.531	-2.789	-1.08						3450.1	-0.27808
-2.79	-0.4365	-2.79	-0.5369	-2.79	-1.088						3450.1	9.72192
-2.791	-0.444	-2.791	-0.5432	-2.791	-1.095						3450.1	-0.27808
-2.792	-0.4527	-2.792	-0.5492	-2.792	-1.104						3450.1	3.72192
-2.793	-0.4602	-2.793	-0.5557	-2.793	-1.111						3450.11	-1.27808
-2.794	-0.4688	-2.794	-0.562	-2.794	-1.119						3450.11	4.72192
-2.795	-0.4768	-2.795	-0.5685	-2.795	-1.127						3450.11	-3.27808
-2.796	-0.4852	-2.796	-0.5752	-2.796	-1.134						3450.11	2.72192
-2.797	-0.4934	-2.797	-0.5815	-2.797	-1.142						3450.12	11.7219
-2.798	-0.5016	-2.798	-0.5878	-2.798	-1.15						3450.12	8.72192
-2.799	-0.5101	-2.799	-0.595	-2.799	-1.158						3450.12	-3.27808
-2.8	-0.5184	-2.8	-0.6017	-2.8	-1.165						3450.12	8.72192
-2.801	-0.5269	-2.801	-0.6085	-2.801	-1.173						3450.12	1.72192
-2.802	-0.5353	-2.802	-0.6153	-2.802	-1.181						3450.13	-1.27808
-2.803	-0.5443	-2.803	-0.6221	-2.803	-1.188						3450.13	7.72192
-2.804	-0.5526	-2.804	-0.629	-2.804	-1.195						3450.13	1.72192
-2.805	-0.5613	-2.805	-0.6363	-2.805	-1.203						3450.13	-1.27808
-2.806	-0.5701	-2.806	-0.6443	-2.806	-1.211						3450.14	-2.27808
-2.807	-0.5789	-2.807	-0.651	-2.807	-1.218						3450.14	-3.27808
-2.808	-0.5871	-2.808	-0.6581	-2.808	-1.226						3450.14	-1.27808
-2.809	-0.5965	-2.809	-0.6655	-2.809	-1.234						3450.14	-0.27808
-2.81	-0.6053	-2.81	-0.6727	-2.81	-1.241						3450.15	-0.27808
-2.811	-0.6143	-2.811	-0.6804	-2.811	-1.249						3450.15	-1.27808
-2.812	-0.6235	-2.812	-0.6878	-2.812	-1.256						3450.15	-3.27808
-2.813	-0.6326	-2.813	-0.6956	-2.813	-1.264						3450.15	-3.27808
-2.814	-0.642	-2.814	-0.7029	-2.814	-1.271						3450.15	9.72192
-2.815	-0.6517	-2.815	-0.7108	-2.815	-1.279						3450.16	-8.27808
-2.816	-0.6603	-2.816	-0.7187	-2.816	-1.287						3450.16	7.72192
-2.817	-0.6694	-2.817	-0.7258	-2.817	-1.294						3450.16	2.72192
-2.818	-0.6795	-2.818	-0.7345	-2.818	-1.302						3450.16	0.72192
-2.819	-0.689	-2.819	-0.7428	-2.819	-1.309						3450.17	4.72192
-2.82	-0.6982	-2.82	-0.751	-2.82	-1.316						3450.17	6.72192
-2.821	-0.7076	-2.821	-0.7592	-2.821	-1.324						3450.17	-6.27808
-2.822	-0.7168	-2.822	-0.7672	-2.822	-1.332						3450.17	5.72192
-2.823	-0.7264	-2.823	-0.7752	-2.823	-1.34						3450.18	1.72192
-2.824	-0.736	-2.824	-0.7837	-2.824	-1.347						3450.18	12.7219
-2.825	-0.7459	-2.825	-0.7926	-2.825	-1.355						3450.18	7.72192
-2.826	-0.7558	-2.826	-0.8	-2.826	-1.362						3450.18	5.72192
-2.827	-0.7658	-2.827	-0.8081	-2.827	-1.37						3450.18	3.72192
-2.828	-0.7753	-2.828	-0.8162	-2.828	-1.378						3450.19	-2.27808
-2.829	-0.7852	-2.829	-0.8241	-2.829	-1.385						3450.19	0.72192
-2.83	-0.7947	-2.83	-0.8319	-2.83	-1.393						3450.19	17.7219
-2.831	-0.8049	-2.831	-0.8404	-2.831	-1.402						3450.19	-0.27808
-2.832	-0.8143	-2.832	-0.8488	-2.832	-1.41						3450.2	4.72192
-2.833	-0.8239	-2.833	-0.857	-2.833	-1.418						3450.2	10.7219
-2.834	-0.8335	-2.834	-0.865	-2.834	-1.426						3450.2	10.7219
-2.835	-0.8426	-2.835	-0.8736	-2.835	-1.434						3450.2	6.72192
-2.836	-0.8522	-2.836	-0.8823	-2.836	-1.441						3450.2	12.7219
-2.837	-0.8617	-2.837	-0.8904	-2.837	-1.45						3450.21	8.72192
-2.838	-0.8715	-2.838	-0.8994	-2.838	-1.457						3450.21	9.72192
-2.839	-0.8814	-2.839	-0.9085	-2.839	-1.465						3450.21	9.72192
-2.84	-0.8908	-2.84	-0.917	-2.84	-1.473						3450.21	11.7219
-2.841	-0.9012	-2.841	-0.9264	-2.841	-1.48						3450.22	6.72192
-2.842	-0.9115	-2.842	-0.935	-2.842	-1.488						3450.22	9.72192
-2.843	-0.9218	-2.843	-0.9444	-2.843	-1.496						3450.22	6.72192
-2.844	-0.9324	-2.844	-0.9535	-2.844	-1.504						3450.22	13.7219
-2.845	-0.9429	-2.845	-0.9634	-2.845	-1.512						3450.23	2.72192
-2.846	-0.9531	-2.846	-0.9721	-2.846	-1.519						3450.23	10.7219
-2.847	-0.964	-2.847	-0.9821	-2.847	-1.526						3450.23	7.72192
-2.848	-0.9745	-2.848	-0.9911	-2.848	-1.534						3450.23	1.72192
-2.849	-0.9848	-2.849	-1	-2.849	-1.541						3450.23	6.72192
-2.85	-0.9953	-2.85	-1.01	-2.85	-1.549						3450.24	11.7219
-2.851	-1.006	-2.851	-1.019	-2.851	-1.556						3450.24	11.7219
-2.852	-1.016	-2.852	-1.029	-2.852	-1.564						3450.24	13.7219
-2.853	-1.027	-2.853	-1.038	-2.853	-1.571						3450.24	4.72192
-2.854	-1.038	-2.854	-1.048	-2.854	-1.579						3450.25	8.72192
-2.855	-1.049	-2.855	-1.057	-2.855	-1.587						3450.25	5.72192
-2.856	-1.059	-2.856	-1.067	-2.856	-1.594						3450.25	9.72192
-2.857	-1.07	-2.857	-1.077	-2.857	-1.603						3450.25	11.7219
-2.858	-1.081	-2.858	-1.087	-2.858	-1.61						3450.26	4.72192
-2.859	-1.092	-2.859	-1.096	-2.859	-1.618						3450.26	2.72192
-2.86	-1.103	-2.86	-1.106	-2.86	-1.625						3450.26	9.72192
-2.861	-1.114	-2.861	-1.116	-2.861	-1.633						3450.26	9.72192
-2.862	-1.124	-2.862	-1.126	-2.862	-1.641						3450.26	6.72192
-2.863	-1.136	-2.863	-1.136	-2.863	-1.648						3450.27	9.72192
-2.864	-1.148	-2.864	-1.146	-2.864	-1.656						3450.27	11.7219
-2.865	-1.159	-2.865	-1.156	-2.865	-1.664						3450.27	2.72192
-2.866	-1.17	-2.866	-1.166	-2.866	-1.671						3450.27	10.7219
-2.867	-1.18	-2.867	-1.176	-2.867	-1.679						3450.28	7.72192
-2.868	-1.192	-2.868	-1.186	-2.868	-1.687						3450.28	12.7219
-2.869	-1.203	-2.869	-1.196	-2.869	-1.694						3450.28	11.7219
-2.87	-1.215	-2.87	-1.207	-2.87	-1.702						3450.28	17.7219
-2.871	-1.226	-2.871	-1.217	-2.871	-1.709						3450.29	9.72192
-2.872	-1.237	-2.872	-1.227	-2.872	-1.717						3450.29	8.72192
-2.873	-1.248	-2.873	-1.237	-2.873	-1.724						3450.29	8.72192
-2.874	-1.259	-2.874	-1.248	-2.874	-1.732						3450.29	8.72192
-2.875	-1.27	-2.875	-1.257	-2.875	-1.739						3450.29	9.72192
-2.876	-1.281	-2.876	-1.268	-2.876	-1.746						3450.3	17.7219
-2.877	-1.292	-2.877	-1.277	-2.877	-1.754						3450.3	12.7219
-2.878	-1.303	-2.878	-1.288	-2.878	-1.76						3450.3	6.72192
-2.879	-1.314	-2.879	-1.298	-2.879	-1.767						3450.3	21.7219
-2.88	-1.325	-2.88	-1.308	-2.88	-1.775						3450.31	13.7219
-2.881	-1.336	-2.881	-1.318	-2.881	-1.783						3450.31	-5.27808
-2.882	-1.348	-2.882	-1.328	-2.882	-1.79						3450.31	21.7219
-2.883	-1.359	-2.883	-1.339	-2.883	-1.797						3450.31	14.7219
-2.884	-1.371	-2.884	-1.349	-2.884	-1.804						3450.31	18.7219
-2.885	-1.383	-2.885	-1.36	-2.885	-1.812						3450.32	13.7219
-2.886	-1.395	-2.886	-1.37	-2.886	-1.818						3450.32	15.7219
-2.887	-1.406	-2.887	-1.382	-2.887	-1.827						3450.32	13.7219
-2.888	-1.418	-2.888	-1.392	-2.888	-1.833						3450.32	18.7219
-2.889	-1.431	-2.889	-1.403	-2.889	-1.84						3450.33	15.7219
-2.89	-1.443	-2.89	-1.415	-2.89	-1.848						3450.33	23.7219
-2.891	-1.454	-2.891	-1.426	-2.891	-1.855						3450.33	20.7219
-2.892	-1.466	-2.892	-1.436	-2.892	-1.862						3450.33	19.7219
-2.893	-1.478	-2.893	-1.447	-2.893	-1.869						3450.34	17.7219
-2.894	-1.49	-2.894	-1.458	-2.894	-1.877						3450.34	13.7219
-2.895	-1.502	-2.895	-1.47	-2.895	-1.884						3450.34	14.7219
-2.896	-1.513	-2.896	-1.481	-2.896	-1.892						3450.34	17.7219
-2.897	-1.525	-2.897	-1.492	-2.897	-1.899						3450.34	22.7219
-2.898	-1.536	-2.898	-1.503	-2.898	-1.906						3450.35	11.7219
-2.899	-1.548	-2.899	-1.513	-2.899	-1.914						3450.35	20.7219
											3450.35	19.7219
											3450.35	19.7219
											3450.36	22.7219
											3450.36	24.7219
											3450.36	31.7219
											3450.36	11.7219
											3450.37	28.7219
											3450.37	27.7219
											3450.37	17.7219
											3450.37	21.7219
											3450.37	24.7219
											3450.38	31.7219
											3450.38	30.7219
											3450.38	33.7219
											3450.38	20.7219
											3450.39	23.7219
											3450.39	30.7219
											3450.39	27.7219
											3450.39	13.7219
											3450.39	34.7219
											3450.4	21.7219
											3450.4	17.7219
											3450.4	27.7219
											3450.4	29.7219
											3450.41	27.7219
											3450.41	24.7219
											3450.41	25.7219
											3450.41	29.7219
											3450.42	20.7219
											3450.42	24.7219
											3450.42	37.7219
											3450.42	24.7219
											3450.42	23.7219
											3450.43	32.7219
											3450.43	30.7219
											3450.43	24.7219
											3450.43	28.7219
											3450.44	31.7219
											3450.44	26.7219
											3450.44	34.7219
											3450.44	28.7219
											3450.45	27.7219
											3450.45	23.7219
											3450.45	32.7219
											3450.45	38.7219
											3450.45	27.7219
											3450.46	34.7219
											3450.46	33.7219
											3450.46	30.7219
											3450.46	26.7219
											3450.47	40.7219
											3450.47	29.7219
											3450.47	38.7219
											3450.47	29.7219
											3450.47	34.7219
											3450.48	35.7219
											3450.48	37.7219
											3450.48	30.7219
											3450.48	40.7219
											3450.49	33.7219
											3450.49	33.7219
											3450.49	37.7219
											3450.49	37.7219
											3450.5	37.7219
											3450.5	35.7219
											3450.5	30.7219
											3450.5	44.7219
											3450.5	42.7219
											3450.51	32.7219
											3450.51	37.7219
											3450.51	43.7219
											3450.51	40.7219
											3450.52	46.7219
											3450.52	44.7219
											3450.52	40.7219
											3450.52	48.7219
											3450.53	35.7219
											3450.53	41.7219
											3450.53	36.7219
											3450.53	39.7219
											3450.53	39.7219
											3450.54	40.7219
											3450.54	46.7219
											3450.54	42.7219
											3450.54	45.7219
											3450.55	43.7219
											3450.55	41.7219
											3450.55	39.7219
											3450.55	41.7219
											3450.56	45.7219
											3450.56	52.7219
											3450.56	46.7219
											3450.56	47.7219
											3450.56	50.7219
											3450.57	43.7219
											3450.57	38.7219
											3450.57	43.7219
[truncated: 47,809 more rows]

## Sheet: Fig.5
Figure 5c
	with 1a		with 1a and 4a
	E / V	j / mA cm-2	E / V	j / mA cm-2
	-1.2	0.583	-1.2	-0.808
	-1.21	0.421	-1.21	-1.192
	-1.22	0.273	-1.22	-1.545
	-1.23	0.142	-1.23	-1.851
	-1.24	0.019	-1.24	-2.128
	-1.25	-0.088	-1.25	-2.354
	-1.26	-0.198	-1.26	-2.545
	-1.27	-0.309	-1.27	-2.716
	-1.28	-0.42	-1.28	-2.864
	-1.29	-0.529	-1.29	-2.995
	-1.3	-0.632	-1.3	-3.117
	-1.31	-0.724	-1.31	-3.222
	-1.32	-0.806	-1.32	-3.321
	-1.33	-0.877	-1.33	-3.415
	-1.34	-0.941	-1.34	-3.507
	-1.35	-1.001	-1.35	-3.588
	-1.36	-1.058	-1.36	-3.683
	-1.37	-1.11	-1.37	-3.769
	-1.38	-1.162	-1.38	-3.863
	-1.39	-1.214	-1.39	-3.952
	-1.4	-1.263	-1.4	-4.051
	-1.41	-1.307	-1.41	-4.149
	-1.42	-1.352	-1.42	-4.257
	-1.43	-1.395	-1.43	-4.366
	-1.44	-1.438	-1.44	-4.495
	-1.45	-1.48	-1.45	-4.63
	-1.46	-1.525	-1.46	-4.787
	-1.47	-1.576	-1.47	-4.962
	-1.48	-1.634	-1.48	-5.159
	-1.49	-1.698	-1.49	-5.383
	-1.5	-1.771	-1.5	-5.633
	-1.51	-1.851	-1.51	-5.913
	-1.52	-1.937	-1.52	-6.217
	-1.53	-2.029	-1.53	-6.542
	-1.54	-2.127	-1.54	-6.884
	-1.55	-2.232	-1.55	-7.243
	-1.56	-2.344	-1.56	-7.626
	-1.57	-2.464	-1.57	-8.007
	-1.58	-2.592	-1.58	-8.392
	-1.59	-2.734	-1.59	-8.793
	-1.6	-2.884	-1.6	-9.194
	-1.61	-3.051	-1.61	-9.595
	-1.62	-3.235	-1.62	-10
	-1.63	-3.441	-1.63	-10.382
	-1.64	-3.674	-1.64	-10.789
	-1.65	-3.923	-1.65	-11.187
	-1.66	-4.18	-1.66	-11.606
	-1.67	-4.445	-1.67	-12.032
	-1.68	-4.712	-1.68	-12.506
	-1.69	-4.981	-1.69	-12.98
	-1.7	-5.246	-1.7	-13.505
	-1.71	-5.511	-1.71	-14.051
	-1.72	-5.771	-1.72	-14.587
	-1.73	-6.027	-1.73	-15.164
	-1.74	-6.281	-1.74	-15.739
	-1.75	-6.527	-1.75	-16.345
	-1.76	-6.775	-1.76	-16.925
	-1.77	-7.017	-1.77	-17.534
	-1.78	-7.261	-1.78	-18.138
	-1.79	-7.51	-1.79	-18.779
	-1.8	-7.763	-1.8	-19.371
	-1.81	-8.025	-1.81	-20.006
	-1.82	-8.296	-1.82	-20.633
	-1.83	-8.588	-1.83	-21.242
	-1.84	-8.899	-1.84	-21.86
	-1.85	-9.224	-1.85	-22.509
	-1.86	-9.575	-1.86	-23.111
	-1.87	-9.933	-1.87	-23.757
	-1.88	-10.306	-1.88	-24.395
	-1.89	-10.69	-1.89	-25.011
	-1.9	-11.092	-1.9	-25.666
	-1.91	-11.491	-1.91	-26.294
	-1.92	-11.916	-1.92	-26.83
	-1.93	-12.347	-1.93	-27.474
	-1.94	-12.788	-1.94	-28.072
	-1.95	-13.236	-1.95	-28.717
	-1.96	-13.689	-1.96	-29.346
	-1.97	-14.147	-1.97	-30.021
	-1.98	-14.615	-1.98	-30.619
	-1.99	-15.081	-1.99	-31.31
	-2	-15.546	-2	-31.939
	-2.01	-16.021	-2.01	-32.568
	-2.02	-16.495	-2.02	-33.243
	-2.03	-16.997	-2.03	-33.857
	-2.04	-17.472	-2.04	-34.516
	-2.05	-17.963	-2.05	-35.115
	-2.06	-18.458	-2.06	-35.759
	-2.07	-18.977	-2.07	-36.434
	-2.08	-19.507	-2.08	-37.14
	-2.09	-20.01	-2.09	-37.754
	-2.1	-20.486	-2.1	-38.414
	-2.11	-20.94	-2.11	-39.043
	-2.12	-21.455	-2.12	-39.702
	-2.13	-21.952	-2.13	-40.439
	-2.14	-22.481	-2.14	-41.007
	-2.15	-22.981	-2.15	-41.666
	-2.16	-23.499	-2.16	-42.326
	-2.17	-24.03	-2.17	-43.001
	-2.18	-24.574	-2.18	-43.676
	-2.19	-25.042	-2.19	-44.336
	-2.2	-25.594	-2.2	-44.996
	-2.21	-26.1	-2.21	-45.609
	-2.22	-26.523	-2.22	-46.254
	-2.23	-27.029	-2.23	-46.852
	-2.24	-27.566	-2.24	-47.543
	-2.25	-28.072	-2.25	-48.233
	-2.26	-28.579	-2.26	-48.908
	-2.27	-29.192	-2.27	-49.522
	-2.28	-29.637	-2.28	-50.212
	-2.29	-30.205	-2.29	-50.933
	-2.3	-30.742	-2.3	-51.562
	-2.31	-31.264	-2.31	-52.191
	-2.32	-31.785	-2.32	-52.866
	-2.33	-32.322	-2.33	-53.465
	-2.34	-32.89	-2.34	-54.14
	-2.35	-33.427	-2.35	-54.876
	-2.36	-33.949	-2.36	-55.582
	-2.37	-34.47	-2.37	-56.227
	-2.38	-35.007	-2.38	-56.871
	-2.39	-35.544	-2.39	-57.607
	-2.4	-36.081	-2.4	-58.267
